# Supplementary material for: Crystal structure of a nickel compound comprising two nickel(II) complexes with different ligand environments: [Ni(tren)(H2O)2][Ni(H2O)6](SO4)2
Source: Acta Crystallogr E Crystallogr Commun. 2020 Feb 6;76(Pt 3):314–7. doi: 10.1107/S2056989020001358 (PMC7057385; doi:10.1107/S2056989020001358)
Supplement: Supplementary file 1 [file e-76-00314-sup1.cif]

##############################################################################
#                                                                            #
# This CIF contains the data in a paper accepted for publication in          #
# Acta Crystallographica Section E. It conforms to the requirements of       #
# Notes for Authors for Acta Crystallographica Section E, and has been       #
# peer reviewed under the auspices of the IUCr Commission on Journals.       #
#                                                                            #
# Full details of the Crystallographic Information File format               #
# are given in the paper "The Crystallographic Information File (CIF):       #
# a New Standard Archive File for Crystallography" by S. R. Hall, F. H.      #
# Allen and I. D. Brown [Acta Cryst. (1991), A47, 655-685].                  #
#                                                                            #
# The current version of the core CIF dictionary is obtainable from          #
# ftp://ftp.iucr.org/pub/cif_core.dic.                                       #
#                                                                            #
# Software is freely available for graphical display of the structure(s)     #
# in this CIF. For information consult the CIF software page                 #
# http://www.iucr.org/resources/cif/software.                                #
#                                                                            #
# This file may be used for bona fide research purposes within the           #
# scientific community so long as proper attribution is given to the journal # 
# article from which it was obtained.                                        #
#                                                                            #
##############################################################################
data_I
_database_code_depnum_ccdc_archive 'CCDC 1911584'
_audit_creation_method
;
Olex2 1.2
(compiled May 18 2018 14:05:52 for OlexSys, GUI svn.r5497)
;
_journal_date_recd_electronic     2019-05-24
_journal_date_accepted     2020-01-30
_journal_name_full     'Acta Crystallographica, Section E'
_journal_year     2020
_journal_volume     76
_journal_issue      3
_journal_page_first     314
_journal_page_last     317
_journal_paper_category     GM
_journal_paper_doi     10.1107/S2056989020001358
_journal_coeditor_code     XI2016
_publ_contact_author_name     'Gonzalez Nieves, Karilys'
_publ_contact_author_address
;
University of Puerto Rico, Carolina Campus, 2100 Avenida Sur, Carolina,PR 00987
;
_publ_contact_author_email     'karilys.gonzalez@upr.edu'
_publ_contact_author_fax     ?
_publ_contact_author_phone     '1-787-257-0000'
_publ_section_title
;
Crystal structure of a nickel compound comprising two nickel(II) complexes with
different ligand environments: [Ni(tren)(H~2~O)~2~][Ni(H~2~O)~6~](SO~4~)~2~
;
_publ_section_title_footnote     .
loop_
    _publ_author_name
    _publ_author_footnote
    _publ_author_address
    'Gonz\'alez Nieves, Karilys' .
;
Department of Natural Sciences, University of Puerto Rico, Carolina Campus,
2100 Avenida Sur, Carolina, PR 00987
Puerto Rico
;
    'Pi\~nero Cruz, Dalice M.' .
;
Department of Chemistry, University of Puerto Rico, Rio Piedras Campus,
Ponce de Leon Avenue, San Juan, PR 00931
Puerto Rico
;
_publ_section_synopsis
;
The title compound, [Ni(tren)(H~2~O)~2~][Ni(H~2~O)~6~](SO~4~)~2~, consists of
two octahedral nickel complexes within the same unit cell. It co-precipitates
with the starting material, [Ni(H~2~O)~6~](SO~4~). The crystals of the title
compound are purple, different from the [Ni(H~2~O)~6~](SO~4~) crystals, which
are turquoise.
;
_chemical_name_systematic
;
Diaqua[tris(2-aminoethyl)amine]nickel(II) hexaaquanickel(II) bis(sulfate)
;
_chemical_name_common     ?
_chemical_formula_moiety     'Ni C6 H22 N4 O2 2+, Ni H12 O6 2+, 2(S O4 2-)'
_chemical_formula_sum     'C6 H34 N4 Ni2 O16 S2'
_chemical_formula_iupac     '[Ni (C6 H18 N4) (H2 O)2] [Ni (H2 O)6] (S O4)2'
_chemical_formula_weight     599.91
_chemical_melting_point     ?
_space_group_crystal_system     orthorhombic
_space_group_name_H-M_alt     'P n m a'
_space_group_name_Hall     '-P 2ac 2n'
loop_
    _space_group_symop_operation_xyz
    'x, y, z'
    '-x+1/2, -y, z+1/2'
    '-x, y+1/2, -z'
    'x+1/2, -y+1/2, -z+1/2'
    '-x, -y, -z'
    'x-1/2, y, -z-1/2'
    'x, -y-1/2, z'
    '-x-1/2, y-1/2, z-1/2'
_cell_length_a     11.89370(10)
_cell_length_b     21.3933(2)
_cell_length_c     8.44680(10)
_cell_angle_alpha     90
_cell_angle_beta     90
_cell_angle_gamma     90
_cell_volume     2149.25(4)
_cell_formula_units_Z     4
_cell_measurement_reflns_used     14387
_cell_measurement_theta_min     3.6750
_cell_measurement_theta_max     68.7640
_cell_measurement_temperature     293(2)
_exptl_crystal_description     block
_exptl_crystal_colour     'clear violet'
_exptl_crystal_size_max     0.276
_exptl_crystal_size_mid     0.207
_exptl_crystal_size_min     0.087
_exptl_crystal_density_diffrn     1.854
_exptl_crystal_density_meas     ?
_exptl_crystal_density_method     ?
_exptl_crystal_F_000     1256
_exptl_absorpt_coefficient_mu     4.760
_exptl_absorpt_correction_type     multi-scan
_exptl_absorpt_process_details
;
(CrysAlis PRO; Rigaku OD, 2015)
;
_exptl_absorpt_correction_T_min     0.353
_exptl_absorpt_correction_T_max     0.661
_diffrn_ambient_temperature     293(2)
_diffrn_source     ?
_diffrn_radiation_type     CuK\a
_diffrn_radiation_wavelength     1.54184
_diffrn_measurement_device_type
;Rigaku Oxford Diffraction SuperNova, Single source at offset/far,
HyPix3000
;
_diffrn_measurement_method     '\w scans'
_diffrn_detector_area_resol_mean     ?
_diffrn_reflns_number     17858
_diffrn_reflns_av_R_equivalents     0.0226
_diffrn_reflns_av_unetI/netI     0.0103
_diffrn_reflns_theta_min     4.133
_diffrn_reflns_theta_max     68.883
_diffrn_reflns_theta_full     67.684
_diffrn_measured_fraction_theta_max     0.997
_diffrn_measured_fraction_theta_full     1.000
_diffrn_reflns_limit_h_min     -14
_diffrn_reflns_limit_h_max     14
_diffrn_reflns_limit_k_min     -25
_diffrn_reflns_limit_k_max     25
_diffrn_reflns_limit_l_min     -10
_diffrn_reflns_limit_l_max     10
_diffrn_standards_number     0
_diffrn_standards_interval_count     0
_diffrn_standards_interval_time     0
_diffrn_standards_decay_%     0
_refine_special_details     ?
_reflns_number_total     2044
_reflns_number_gt     1996
_reflns_threshold_expression     'I > 2\s(I)'
_refine_ls_structure_factor_coef     Fsqd
_refine_ls_matrix_type     full
_refine_ls_R_factor_all     0.0229
_refine_ls_R_factor_gt     0.0225
_refine_ls_wR_factor_gt     0.0623
_refine_ls_wR_factor_ref     0.0627
_refine_ls_goodness_of_fit_ref     1.116
_refine_ls_restrained_S_all     1.116
_refine_ls_number_reflns     2044
_refine_ls_number_parameters     173
_refine_ls_number_restraints     8
_refine_ls_hydrogen_treatment     refall
_refine_ls_weighting_scheme     calc
_refine_ls_weighting_details
              'w=1/[\s^2^(Fo^2^)+(0.0312P)^2^+1.2986P] where P=(Fo^2^+2Fc^2^)/3'
_atom_sites_solution_hydrogens     mixed
_atom_sites_solution_primary     dual
_atom_sites_solution_secondary     difmap
_refine_ls_shift/su_max     0.000
_refine_ls_shift/su_mean     0.000
_refine_diff_density_max     0.365
_refine_diff_density_min     -0.349
_refine_ls_extinction_method
;
SHELXL2016 (Sheldrick, 2015)
;
_refine_ls_extinction_coef     0.00044(5)
_refine_ls_extinction_expression
                                  'Fc^*^=kFc[1+0.001xFc^2^\l^3^/sin(2\q)]^-1/4^'
loop_
    _atom_type_symbol
    _atom_type_description
    _atom_type_scat_dispersion_real
    _atom_type_scat_dispersion_imag
    _atom_type_scat_source
    'C' 'C' 0.0181 0.0091
                         'International Tables Vol C Tables 4.2.6.8 and 6.1.1.4'
    'H' 'H' 0.0000 0.0000
                         'International Tables Vol C Tables 4.2.6.8 and 6.1.1.4'
    'N' 'N' 0.0311 0.0180
                         'International Tables Vol C Tables 4.2.6.8 and 6.1.1.4'
    'Ni' 'Ni' -3.0029 0.5091
                         'International Tables Vol C Tables 4.2.6.8 and 6.1.1.4'
    'O' 'O' 0.0492 0.0322
                         'International Tables Vol C Tables 4.2.6.8 and 6.1.1.4'
    'S' 'S' 0.3331 0.5567
                         'International Tables Vol C Tables 4.2.6.8 and 6.1.1.4'
_computing_data_collection
;
CrysAlis PRO (Rigaku OD, 2015)
;
_computing_cell_refinement
;
CrysAlis PRO (Rigaku OD, 2015)
;
_computing_data_reduction
;
CrysAlis PRO (Rigaku OD, 2015)
;
_computing_structure_solution
;
<i>olex2.solve</i> (Bourhis <i>et al.</i>,  2015)
;
_computing_structure_refinement
;
SHELXL2016 (Sheldrick, 20156)
;
_computing_molecular_graphics
;
<i>OLEX2</i> (Dolomanov <i>et al.</i>,  2009)
;
_computing_publication_material
;
<i>OLEX2</i> (Dolomanov <i>et al.</i>,  2009)
;
loop_
    _atom_site_type_symbol
    _atom_site_label
    _atom_site_fract_x
    _atom_site_fract_y
    _atom_site_fract_z
    _atom_site_U_iso_or_equiv
    _atom_site_adp_type
    _atom_site_calc_flag
    _atom_site_occupancy
    _atom_site_disorder_assembly
    _atom_site_disorder_group
    Ni Ni1 0.31517(3) 0.250000 0.58049(4) 0.01987(12) Uani d 1 A .
    O O1 0.49430(15) 0.250000 0.5573(2) 0.0285(4) Uani d 1 . .
    H H1 0.523(2) 0.2795(11) 0.592(3) 0.042(7) Uiso d 1 . .
    O O2 0.33527(17) 0.250000 0.8268(2) 0.0315(4) Uani d 1 . .
    H H2 0.304(2) 0.2795(11) 0.867(3) 0.056(8) Uiso d 1 . .
    N N1 0.29062(16) 0.250000 0.3386(2) 0.0237(4) Uani d 1 A .
    N N2 0.32729(13) 0.34830(7) 0.55183(18) 0.0291(3) Uani d 1 . .
    H H2A 0.275056 0.367313 0.609911 0.035 Uiso calc 1 . .
    H H2B 0.394537 0.361563 0.583583 0.035 Uiso calc 1 . .
    N N3 0.14137(18) 0.250000 0.5913(3) 0.0330(5) Uani d 1 . .
    H H3A 0.116429 0.211740 0.613150 0.040 Uiso calc 0.5 A .
    H H3B 0.118127 0.275722 0.667351 0.040 Uiso calc 0.5 . .
    C C1 0.34686(17) 0.30780(9) 0.2826(2) 0.0336(4) Uani d 1 . .
    H H1A 0.327506 0.315269 0.172689 0.040 Uiso calc 1 . .
    H H1B 0.427761 0.302752 0.289509 0.040 Uiso calc 1 . .
    C C2 0.31074(17) 0.36314(9) 0.3821(2) 0.0362(4) Uani d 1 . .
    H H2C 0.354856 0.399608 0.353854 0.043 Uiso calc 1 . .
    H H2D 0.232177 0.372476 0.362353 0.043 Uiso calc 1 . .
    C C3 0.1684(2) 0.250000 0.3008(3) 0.0344(6) Uani d 1 . .
    H H3C 0.145952 0.208172 0.269741 0.041 Uiso calc 0.5 A .
    H H3D 0.154994 0.277594 0.211689 0.041 Uiso calc 0.5 . .
    C C4 0.0975(3) 0.27067(19) 0.4375(5) 0.0384(10) Uani d 0.5 A -1
    H H4A 0.092804 0.315934 0.437065 0.046 Uiso calc 0.5 A -1
    H H4B 0.022018 0.254369 0.424014 0.046 Uiso calc 0.5 A -1
    Ni Ni2 0.500000 0.500000 1.000000 0.02058(12) Uani d 1 . .
    O O3 0.46413(12) 0.51163(6) 0.76229(15) 0.0337(3) Uani d 1 . .
    H H3E 0.4398(19) 0.5433(9) 0.723(2) 0.051 Uiso d 1 . .
    H H3F 0.5103(18) 0.4984(11) 0.693(2) 0.051 Uiso d 1 . .
    O O4 0.47512(11) 0.40611(6) 0.96546(16) 0.0291(3) Uani d 1 . .
    H H4C 0.4079(14) 0.3972(9) 0.956(3) 0.044 Uiso d 1 . .
    H H4D 0.5051(17) 0.3935(9) 0.883(2) 0.044 Uiso d 1 . .
    O O5 0.33269(10) 0.51618(6) 1.05567(15) 0.0309(3) Uani d 1 . .
    H H5A 0.320545 0.510448 1.156884 0.046 Uiso d 1 . .
    H H5B 0.288625 0.490680 1.003402 0.046 Uiso d 1 . .
    S S1 0.14894(3) 0.39419(2) 0.92733(4) 0.02016(12) Uani d 1 . .
    O O6 0.26060(10) 0.36508(6) 0.92041(16) 0.0339(3) Uani d 1 . .
    O O7 0.15935(10) 0.46130(5) 0.88353(15) 0.0297(3) Uani d 1 . .
    O O8 0.07525(11) 0.36247(6) 0.81077(16) 0.0341(3) Uani d 1 . .
    O O9 0.10124(13) 0.38801(6) 1.08500(15) 0.0408(4) Uani d 1 . .
loop_
    _atom_site_aniso_label
    _atom_site_aniso_U_11
    _atom_site_aniso_U_22
    _atom_site_aniso_U_33
    _atom_site_aniso_U_12
    _atom_site_aniso_U_13
    _atom_site_aniso_U_23
    Ni1 0.0238(2) 0.0199(2) 0.0160(2) 0.000 -0.00128(15) 0.000
    O1 0.0262(9) 0.0235(9) 0.0357(10) 0.000 -0.0058(8) 0.000
    O2 0.0465(11) 0.0277(10) 0.0203(9) 0.000 -0.0002(8) 0.000
    N1 0.0257(10) 0.0280(10) 0.0172(9) 0.000 -0.0027(8) 0.000
    N2 0.0326(8) 0.0234(7) 0.0313(8) 0.0027(6) -0.0018(6) -0.0024(6)
    N3 0.0275(11) 0.0381(12) 0.0335(12) 0.000 0.0076(9) 0.000
    C1 0.0396(10) 0.0397(11) 0.0214(9) -0.0057(8) 0.0016(8) 0.0098(8)
    C2 0.0439(10) 0.0254(9) 0.0392(11) -0.0015(8) -0.0059(9) 0.0115(8)
    C3 0.0316(13) 0.0423(15) 0.0292(13) 0.000 -0.0114(11) 0.000
    C4 0.0252(16) 0.046(2) 0.044(2) 0.0077(14) -0.0074(15) -0.0045(16)
    Ni2 0.0226(2) 0.0206(2) 0.0185(2) -0.00029(15) -0.00085(15) -0.00050(15)
    O3 0.0442(8) 0.0364(7) 0.0206(6) 0.0102(6) -0.0007(6) 0.0031(5)
    O4 0.0297(6) 0.0264(6) 0.0312(7) -0.0037(5) 0.0030(6) -0.0036(5)
    O5 0.0258(6) 0.0392(7) 0.0279(6) -0.0029(5) 0.0000(5) -0.0073(6)
    S1 0.0224(2) 0.0187(2) 0.0193(2) -0.00018(14) -0.00065(14) 0.00073(14)
    O6 0.0255(6) 0.0294(7) 0.0468(8) 0.0032(5) -0.0021(6) -0.0059(6)
    O7 0.0369(7) 0.0207(6) 0.0316(7) -0.0039(5) -0.0083(5) 0.0049(5)
    O8 0.0378(7) 0.0280(6) 0.0364(7) -0.0079(5) -0.0130(6) 0.0017(5)
    O9 0.0594(9) 0.0344(7) 0.0284(7) 0.0040(7) 0.0168(6) 0.0024(6)
_geom_special_details
;
 All esds (except the esd in the dihedral angle between two l.s. planes)
 are estimated using the full covariance matrix.  The cell esds are taken
 into account individually in the estimation of esds in distances, angles
 and torsion angles; correlations between esds in cell parameters are only
 used when they are defined by crystal symmetry.  An approximate (isotropic)
 treatment of cell esds is used for estimating esds involving l.s. planes.
;
loop_
    _geom_bond_atom_site_label_1
    _geom_bond_atom_site_label_2
    _geom_bond_site_symmetry_2
    _geom_bond_distance
    _geom_bond_publ_flag
    Ni1 O1 . 2.1395(18) ?
    Ni1 O2 . 2.0940(19) ?
    Ni1 N1 . 2.0640(19) ?
    Ni1 N2 . 2.1217(15) ?
    Ni1 N2 7_565 2.1217(15) ?
    Ni1 N3 . 2.069(2) ?
    O1 H1 . 0.78(2) ?
    O1 H1 7_565 0.78(2) ?
    O2 H2 . 0.81(2) ?
    O2 H2 7_565 0.81(2) ?
    N1 C1 . 1.483(2) ?
    N1 C1 7_565 1.483(2) ?
    N1 C3 . 1.488(3) ?
    N2 H2A . 0.8900 ?
    N2 H2B . 0.8900 ?
    N2 C2 . 1.481(2) ?
    N3 H3A 7_565 0.8900 ?
    N3 H3A . 0.8900 ?
    N3 H3B . 0.8900 ?
    N3 H3B 7_565 0.8900 ?
    N3 C4 . 1.468(4) ?
    C1 H1A . 0.9700 ?
    C1 H1B . 0.9700 ?
    C1 C2 . 1.514(3) ?
    C2 H2C . 0.9700 ?
    C2 H2D . 0.9700 ?
    C3 H3C . 0.9700 ?
    C3 H3C 7_565 0.9700 ?
    C3 H3D . 0.9700 ?
    C3 H3D 7_565 0.9700 ?
    C3 C4 . 1.496(4) ?
    C4 H4A . 0.9700 ?
    C4 H4B . 0.9700 ?
    Ni2 O3 5_667 2.0678(13) ?
    Ni2 O3 . 2.0678(13) ?
    Ni2 O4 5_667 2.0511(13) ?
    Ni2 O4 . 2.0511(13) ?
    Ni2 O5 . 2.0739(12) ?
    Ni2 O5 5_667 2.0739(12) ?
    O3 H3E . 0.808(15) ?
    O3 H3F . 0.851(15) ?
    O4 H4C . 0.826(15) ?
    O4 H4D . 0.830(15) ?
    O5 H5A . 0.8756 ?
    O5 H5B . 0.8759 ?
    S1 O6 . 1.4679(13) ?
    S1 O7 . 1.4878(12) ?
    S1 O8 . 1.4826(12) ?
    S1 O9 . 1.4537(13) ?
loop_
    _geom_angle_atom_site_label_1
    _geom_angle_atom_site_label_2
    _geom_angle_atom_site_label_3
    _geom_angle_site_symmetry_1
    _geom_angle_site_symmetry_3
    _geom_angle
    _geom_angle_publ_flag
    O2 Ni1 O1 . . 88.70(8) ?
    O2 Ni1 N2 . . 96.06(4) ?
    O2 Ni1 N2 . 7_565 96.06(4) ?
    N1 Ni1 O1 . . 92.87(8) ?
    N1 Ni1 O2 . . 178.42(8) ?
    N1 Ni1 N2 . 7_565 84.07(4) ?
    N1 Ni1 N2 . . 84.07(4) ?
    N1 Ni1 N3 . . 84.39(9) ?
    N2 Ni1 O1 7_565 . 85.52(4) ?
    N2 Ni1 O1 . . 85.52(4) ?
    N2 Ni1 N2 7_565 . 164.74(9) ?
    N3 Ni1 O1 . . 177.27(8) ?
    N3 Ni1 O2 . . 94.03(9) ?
    N3 Ni1 N2 . 7_565 94.18(4) ?
    N3 Ni1 N2 . . 94.18(4) ?
    Ni1 O1 H1 . 7_565 113.6(18) ?
    Ni1 O1 H1 . . 113.6(18) ?
    H1 O1 H1 . 7_565 109(3) ?
    Ni1 O2 H2 . . 111.3(19) ?
    Ni1 O2 H2 . 7_565 111.3(19) ?
    H2 O2 H2 . 7_565 103(4) ?
    C1 N1 Ni1 7_565 . 104.58(11) ?
    C1 N1 Ni1 . . 104.58(11) ?
    C1 N1 C1 . 7_565 113.0(2) ?
    C1 N1 C3 . . 111.85(12) ?
    C1 N1 C3 7_565 . 111.85(12) ?
    C3 N1 Ni1 . . 110.50(15) ?
    Ni1 N2 H2A . . 110.0 ?
    Ni1 N2 H2B . . 110.0 ?
    H2A N2 H2B . . 108.4 ?
    C2 N2 Ni1 . . 108.29(11) ?
    C2 N2 H2A . . 110.0 ?
    C2 N2 H2B . . 110.0 ?
    Ni1 N3 H3A . . 110.0 ?
    Ni1 N3 H3A . 7_565 110.008(12) ?
    Ni1 N3 H3B . 7_565 110.01(5) ?
    Ni1 N3 H3B . . 110.0 ?
    H3A N3 H3A . 7_565 133.8 ?
    H3A N3 H3B . . 108.4 ?
    H3A N3 H3B . 7_565 34.7 ?
    H3A N3 H3B 7_565 7_565 108.4 ?
    H3B N3 H3A . 7_565 34.7 ?
    H3B N3 H3B . 7_565 76.4 ?
    C4 N3 Ni1 . . 108.42(19) ?
    C4 N3 H3A . . 110.0 ?
    C4 N3 H3A . 7_565 77.77(16) ?
    C4 N3 H3B . . 110.0 ?
    C4 N3 H3B . 7_565 135.62(17) ?
    N1 C1 H1A . . 109.6 ?
    N1 C1 H1B . . 109.6 ?
    N1 C1 C2 . . 110.31(15) ?
    H1A C1 H1B . . 108.1 ?
    C2 C1 H1A . . 109.6 ?
    C2 C1 H1B . . 109.6 ?
    N2 C2 C1 . . 109.38(14) ?
    N2 C2 H2C . . 109.8 ?
    N2 C2 H2D . . 109.8 ?
    C1 C2 H2C . . 109.8 ?
    C1 C2 H2D . . 109.8 ?
    H2C C2 H2D . . 108.2 ?
    N1 C3 H3C . 7_565 109.06(3) ?
    N1 C3 H3C . . 109.1 ?
    N1 C3 H3D . 7_565 109.07(10) ?
    N1 C3 H3D . . 109.1 ?
    N1 C3 C4 . . 112.6(2) ?
    H3C C3 H3C . 7_565 134.6 ?
    H3C C3 H3D 7_565 7_565 107.8 ?
    H3C C3 H3D . . 107.8 ?
    H3C C3 H3D . 7_565 35.2 ?
    H3D C3 H3C . 7_565 35.2 ?
    H3D C3 H3D . 7_565 75.0 ?
    C4 C3 H3C . . 109.1 ?
    C4 C3 H3C . 7_565 77.37(16) ?
    C4 C3 H3D . 7_565 133.34(17) ?
    C4 C3 H3D . . 109.1 ?
    N3 C4 H3A . 7_565 34.21(10) ?
    N3 C4 C3 . . 113.2(3) ?
    N3 C4 H4A . . 108.9 ?
    N3 C4 H4B . . 108.9 ?
    C3 C4 H3A . 7_565 136.9(3) ?
    C3 C4 H4A . . 108.9 ?
    C3 C4 H4B . . 108.9 ?
    H4A C4 H3A . 7_565 76.7 ?
    H4A C4 H4B . . 107.8 ?
    H4B C4 H3A . 7_565 109.6 ?
    O3 Ni2 O3 5_667 . 180.0 ?
    O3 Ni2 O5 5_667 . 89.88(5) ?
    O3 Ni2 O5 . . 90.12(5) ?
    O3 Ni2 O5 5_667 5_667 90.12(5) ?
    O3 Ni2 O5 . 5_667 89.88(5) ?
    O4 Ni2 O3 . 5_667 92.87(5) ?
    O4 Ni2 O3 5_667 . 92.87(5) ?
    O4 Ni2 O3 . . 87.13(5) ?
    O4 Ni2 O3 5_667 5_667 87.13(5) ?
    O4 Ni2 O4 5_667 . 180.0 ?
    O4 Ni2 O5 5_667 5_667 93.28(5) ?
    O4 Ni2 O5 5_667 . 86.72(5) ?
    O4 Ni2 O5 . 5_667 86.72(5) ?
    O4 Ni2 O5 . . 93.28(5) ?
    O5 Ni2 O5 . 5_667 180.00(7) ?
    Ni2 O3 H3E . . 124.9(15) ?
    Ni2 O3 H3F . . 119.7(15) ?
    H3E O3 H3F . . 103(2) ?
    Ni2 O4 H4C . . 112.3(14) ?
    Ni2 O4 H4D . . 112.1(14) ?
    H4C O4 H4D . . 105(2) ?
    Ni2 O5 H5A . . 110.9 ?
    Ni2 O5 H5B . . 110.8 ?
    H5A O5 H5B . . 107.8 ?
    O6 S1 O7 . . 108.92(8) ?
    O6 S1 O8 . . 108.32(8) ?
    O8 S1 O7 . . 109.01(7) ?
    O9 S1 O6 . . 110.55(9) ?
    O9 S1 O7 . . 110.37(8) ?
    O9 S1 O8 . . 109.63(8) ?
loop_
    _geom_torsion_atom_site_label_1
    _geom_torsion_atom_site_label_2
    _geom_torsion_atom_site_label_3
    _geom_torsion_atom_site_label_4
    _geom_torsion_site_symmetry_1
    _geom_torsion_site_symmetry_2
    _geom_torsion_site_symmetry_3
    _geom_torsion_site_symmetry_4
    _geom_torsion
    _geom_torsion_publ_flag
    Ni1 N1 C1 C2 . . . . -48.90(17) ?
    Ni1 N1 C3 C4 . . . . 18.68(18) ?
    Ni1 N2 C2 C1 . . . . -27.22(18) ?
    Ni1 N3 C4 C3 . . . . 34.2(3) ?
    N1 C1 C2 N2 . . . . 52.2(2) ?
    N1 C3 C4 N3 . . . . -35.8(3) ?
    C1 N1 C1 C2 7_565 . . . -162.01(12) ?
    C1 N1 C3 C4 . . . . -97.4(2) ?
    C1 N1 C3 C4 7_565 . . . 134.7(2) ?
    C3 N1 C1 C2 . . . . 70.7(2) ?
loop_
    _geom_hbond_atom_site_label_D
    _geom_hbond_atom_site_label_H
    _geom_hbond_atom_site_label_A
    _geom_hbond_site_symmetry_A
    _geom_hbond_distance_DH
    _geom_hbond_distance_HA
    _geom_hbond_distance_DA
    _geom_hbond_angle_DHA
    O1 H1 O8 6_657 0.78(2) 2.05(2) 2.8212(16) 172(2)
    O2 H2 O6 1_555 0.81(2) 1.96(2) 2.7342(15) 162(3)
    O3 H3E O9 2_564 0.81(2) 1.94(2) 2.731(2) 167(2)
    O3 H3F O7 6_657 0.851(15) 2.047(18) 2.8403(18) 155(2)
    O4 H4C O6 1_555 0.826(15) 1.905(15) 2.7249(18) 171(2)
    O4 H4D O8 6_657 0.830(15) 1.951(15) 2.7810(18) 179(2)
    O5 H5A O7 2_565 0.88 2.02 2.8125(19) 149.7
    O5 H5B O7 1_555 0.88 1.95 2.7826(17) 159.5
_shelx_space_group_comment
;
The symmetry employed for this shelxl refinement is uniquely defined
by the following loop, which should always be used as a source of
symmetry information in preference to the above space-group names.
They are only intended as comments.
;
_shelx_estimated_absorpt_T_min     0.353
_shelx_estimated_absorpt_T_max     0.682
_shelx_hkl_file
;
   0   2   0 297.929 14.0021  26
   0  -2   0 287.144 11.1004  32
   0  -2   0 278.370 11.1195  29
   0   2   0 352.019 12.4509  32
   0  -2   0 308.122 14.5285  26
   0   2   0 364.134 15.8960  30
   0  -2   0 329.405 13.2455  17
   0  -2   0 342.678 12.8600  24
   0  -2   0 279.366 14.7354   5
   0   2   0 292.502 15.4270  31
   0   2   0 288.276 14.8225   5
   0   2   0 296.406 13.0663  16
   0   2   0 341.404 15.3655   3
   0   2   0 329.241 12.3157  29
   0   2   0 302.795 11.8345  24
   0   2   0 311.481 12.9467  17
   0  -2   0 441.071 17.5080  30
   0  -2   0 281.745 14.9976  31
   0  -2   0 353.253 15.7906   3
   0  -2   0 336.348 15.6465   8
   0  -2   0 302.707 13.1855  16
   0  -3   0 9.92314 5.52716   5
   0  -3   0 11.8004 4.25934  32
   0   3   0 29.0922 6.12813  16
   0  -3   0 16.5242 6.51142   8
   0   3   0 22.8618 6.15908  17
   0   3   0 20.6038 8.06688  31
   0   3   0 5.41826 5.45885  30
   0   3   0 11.3652 5.52516   3
   0  -3   0 12.9194 5.88507   3
   0  -3   0 44.1490 8.27789  26
   0  -3   0 4.09690 6.01288  31
   0   3   0 1.95925 5.75135   5
   0  -3   0 12.9028 5.52834  16
   0  -3   0 3.21559 4.43341  17
   0  -3   0 17.1290 5.43263  24
   0  -3   0 12.3502 6.52478  30
   0   3   0 4.12076 4.04303  32
   0   3   0 13.2183 4.79450  24
   0   3   0 27.4476 7.23370  26
   0  -4   0 42519.6 528.206  17
   0   4   0 41545.1 544.836   5
   0  -4   0 42368.5 541.914   8
   0   4   0 42226.9 530.721  16
   0   4   0 43908.7 542.657  30
   0  -4   0 42090.4 544.779  30
   0   4   0 43973.0 523.681  29
   0  -4   0 42805.2 531.629  16
   0  -4   0 41802.4 545.620   5
   0  -4   0 40686.2 537.540  26
   0   4   0 42771.6 528.361  17
   0  -4   0 41971.1 526.681  24
   0   4   0 41800.5 535.192  26
   0   4   0 41172.4 546.725  31
   0   4   0 41627.0 521.676  24
   0   4   0 41948.8 520.886  32
   0   4   0 41272.3 540.203   3
   0  -4   0 42302.4 542.199   3
   0  -4   0 43832.3 520.506  29
   0  -4   0 40270.9 516.508  32
   0  -4   0 42831.0 548.895  31
   0   5   0 5.11505 6.61801   3
   0   5   0-1.11998 7.24502   5
   0   5   0 5.27650 6.67101  24
   0  -5   0 14.2854 9.82966  31
   0  -5   0 18.3061 8.15405   3
   0  -5   0 2.85361 4.60617  32
   0   5   0 46.2067 9.52511  16
   0  -5   0-0.86582 5.17052  16
   0  -5   0 36.9279 9.68610  24
   0  -5   0 27.8636 7.54783  17
   0   5   0 16.6117 6.56615  29
   0   5   0 9.63074 5.81978  32
   0   5   0 55.7015 13.3583  31
   0  -5   0 9.48713 8.60486   8
   0   5   0 4.59064 6.56641  26
   0  -5   0 14.5410 5.93982  29
   0  -5   0 47.6880 10.6422  26
   0   6   0 14205.2 230.689  26
   0   6   0 14061.6 211.599  32
   0   6   0 14509.5 216.016  29
   0   6   0 14176.6 246.038  31
   0  -6   0 14367.3 223.892  17
   0  -6   0 15708.4 235.494  27
   0  -6   0 15479.6 225.352  24
   0   6   0 13657.1 211.489  24
   0  -6   0 14417.7 248.186  31
   0  -6   0 14547.6 240.101   8
   0   6   0 14580.1 245.012   5
   0  -6   0 14326.8 226.498  16
   0  -6   0 13766.7 235.281  26
   0  -6   0 14011.9 206.904  32
   0   6   0 14439.0 237.626   3
   0  -6   0 13616.7 242.463  30
   0  -6   0 14464.1 240.779   3
   0   6   0 14338.1 224.446  16
   0   7   0 32.6477 11.2623  26
   0   7   0 12.1555 10.1389  31
   0  -7   0 6.21317 9.85937   8
   0   7   0 7.47787 8.32639   3
   0   7   0 5.97895 8.15367  16
   0   7   0 6.54970 10.1915   5
   0  -7   0 1.28539 6.19845  16
   0   7   0 16.4728 8.09214  29
   0  -8   0 967283. 11314.0  30
   0   8   0 959341. 11283.7  26
   0   8   0 976569. 11304.1   3
   0   8   0 936870. 11315.9  31
   0   8   0 966213. 11277.9  16
   0  -8   0 974199. 11307.1   8
   0   8   0 999999. 11316.7   5
   0   9   0 6.88951 12.3157  26
   0  -9   0-2.14737 13.3642   8
   0   9   0 8.92350 13.8839   5
   0   9   0 24.6948 14.7145   3
   0   9   0 28.4890 18.4538  31
   0  -9   0 2.18773 13.0595  30
   0   9   0 21.2370 12.3686  16
   0 -10   0 1455.72 80.8185  30
   0 -10   0 1802.30 86.6107   8
   0  10   0 993.532 68.7572  31
   0  10   0 1366.58 74.3007   3
   0  10   0 989.293 67.6407   5
   0 -11   0-2.85670 12.3172  30
   0  11   0 3.04304 13.6563   5
   0  11   0 2.71518 10.6870   3
   0 -11   0 2.85020 13.7396   8
   0  12   0 78419.1 1097.52   5
   0 -12   0 73438.4 1075.77  30
   0  12   0 76837.1 1073.18   3
   0 -12   0 75135.1 1077.64   8
   0 -13   0 3.68544 13.7614  30
   0  13   0-3.52452 18.0873  37
   0  13   0 3.90993 18.2089  11
   0  14   0 41084.1 697.853  37
   0  14   0 40159.1 710.439  38
   0  14   0 41038.5 716.995  11
   0  14   0 42132.1 697.552  10
   0  15   0 28.5785 22.1871  11
   0  15   0 70.4803 27.3094  10
   0  15   0 34.2771 25.0180  37
   0  16   0 50992.6 836.251  10
   0  16   0 50083.8 862.778  11
   0  17   0 347.892 54.7915  10
   0  17   0-11.1693 27.8073  11
   0  18   0 6054.73 235.563  10
   0  18   0 5807.40 246.350  11
   0  19   0 6.15815 33.4108  11
   0  19   0 47.0343 32.5239  10
   0  20   0 101700. 1487.41  10
   0  20   0 97750.9 1524.95  11
   0  21   0 5.22571 29.8059  10
   0  21   0-6.10316 27.3888  11
   0  22   0 503.624 75.1295  11
   0  22   0 560.356 71.4460  10
   0  23   0 47.6560 31.6078  11
   0  23   0 4.54254 20.3863  10
   0  24   0 717.484 71.8293  10
   0  24   0 595.040 70.0824  11
   0  25   0-16.7799 17.2228  10
   0  25   0-3.88075 19.3212  11
  -1   0   0 22.6763 4.58657  18
   1   0   0 8.04931 2.94621  29
   1   0   0 6.60656 2.35660  16
   1   0   0 5.56999 3.09707  25
  -1   0   0 6.51850 2.85765  25
  -1   0   0 5.32573 2.31212  17
  -1   0   0 6.40230 2.54667  33
   1   0   0 6.21696 3.28322   6
  -1   0   0 0.79756 3.06064   7
  -1   0   0 8.26240 3.02415  29
   1   0   0 6.59425 3.66718  33
   1   0   0 1.20365 3.27554   7
  -1   0   0 3.36358 2.87793  27
   1   0   0 27.6879 4.15243  27
  -1   0   0 14.6416 4.28862   1
   1   0   0 4.04332 2.30682  17
   1   0   0 5.84697 3.66372   2
  -1  -1   0 5.13019 3.09411  30
  -1  -1   0 4.42273 3.67980   7
  -1  -1   0 18.6857 2.99038  27
   1  -1   0 29.1384 5.36024   1
   1  -1   0 12.5782 4.05264  33
  -1   1   0 12.8025 4.28438  27
   1  -1   0 4.77368 3.03459   6
  -1   1   0 2.38270 3.46245   7
   1  -1   0 5.11518 2.34660  29
   1  -1   0 17.4909 3.31222  18
   1   1   0 9.44042 3.39453  30
  -1   1   0 3.88378 2.71220  33
   1   1   0 11.1244 4.16822  29
   1  -1   0 9.10872 3.89289  27
   1   1   0 7.19396 3.62387   7
  -1   1   0 16.3644 4.15045  17
  -1  -1   0 42.1873 3.92203   3
   1  -1   0 15.3190 3.15629   8
  -1   1   0 54.8918 4.62431  29
  -1   1   0 2.16692 2.16505  18
   1  -1   0 2.34080 3.40164   2
  -1  -1   0 3.10767 3.80936  33
  -1   1   0 55.1962 4.50562   3
   1  -1   0 14.8339 3.90211  16
  -1   1   0 33.8582 5.76400   1
   1  -1   0 8.17364 3.30503  17
   1  -1   0 2.00419 3.23598   7
  -1  -1   0 22.8353 5.05413  25
   1   1   0 11.3735 2.57486   3
   1   1   0 4.66716 3.42555   2
   1  -1   0 12.0973 2.63532   3
  -1  -1   0 35.5327 3.84242   8
   1   1   0 5.48496 3.28463   6
  -1  -1   0 21.3796 4.80233  29
  -1  -1   0 3.32166 4.26105  18
  -1   1   0 3.29692 3.41457  16
   1  -2   0 1.73320 4.26237  26
  -1   2   0 28.0949 7.93068  31
  -1  -2   0 36.8895 5.74002   3
   1  -2   0 4.70848 4.21653  27
   1  -2   0 24.8155 5.39506   7
   1  -2   0 37.4597 7.14192   5
   1   2   0 17.2464 5.63953  29
   1  -2   0 62.8326 7.38131   8
  -1   2   0 79.0638 10.0512  26
   1   2   0 47.2542 6.37340   3
   1  -2   0 7.37476 4.50268  17
  -1  -2   0 5.28657 4.75226  29
  -1  -2   0 42.1054 6.13889   8
   1   2   0 28.5859 5.02461   6
   1  -2   0 21.8952 6.13740   1
  -1   2   0 57.4304 8.72832   5
  -1   2   0 17.2436 6.08096   1
  -1   2   0 21.2492 5.40419   3
   1  -2   0 85.4657 10.3388  31
   1   2   0 18.6141 5.65340  30
  -1  -2   0 18.9120 5.65026   7
  -1   2   0 13.3229 5.10914  17
   1  -2   0 53.9092 6.91897   3
  -1   2   0 19.4353 5.87500  16
   1  -2   0 27.1846 5.60159   2
   1  -2   0 15.1927 5.42285  16
  -1   2   0 37.2995 5.78824   7
  -1  -2   0 17.2833 5.83653  30
   1  -2   0 13.0578 3.66620  30
   1   2   0 26.6869 5.39184   7
   1  -2   0 38.2955 5.33171   6
   1   2   0 11.1699 4.38489  32
   1   2   0 36.7071 5.97396   2
  -1  -3   0 10.4038 5.89590  29
  -1  -3   0 84.1253 9.84946   3
  -1   3   0 72.7807 12.3861  16
   1   3   0 19.2307 6.26183   3
   1   3   0 22.3813 4.88071   6
   1  -3   0 19.6410 7.34668  26
   1  -3   0 15.8788 6.71471  17
   1   3   0 14.6423 5.02776   7
   1  -3   0 7.07554 5.30480  30
   1  -3   0 19.6779 9.16297  31
   1  -3   0 28.2214 5.44029   6
  -1  -3   0 13.2817 6.93708  30
   1   3   0 14.7200 8.22476  24
   1   3   0 9.49081 5.79999  32
   1   3   0 4.33077 3.69173  16
   1  -3   0 41.4821 8.47943   8
   1   3   0 8.77480 4.68173   2
   1   3   0-0.64524 5.08388  29
  -1   3   0 8.61017 8.70893  31
   1  -3   0 87.3114 10.8020   1
   1  -3   0 12.2213 3.04215  29
   1  -3   0 2.30112 5.23357  27
   1  -3   0 19.9220 4.98309   2
  -1  -3   0 24.3955 5.75185   7
  -1   3   0 103.299 11.2552   3
   1  -3   0 3.47561 5.04948  16
   1  -3   0 89.3021 10.4037  24
  -1   3   0 6.27735 4.61187   7
  -1  -3   0 58.0341 9.06305   8
  -1   3   0 54.4865 10.0079   5
   1   3   0 13.7993 6.52214  30
   1  -3   0 36.4379 8.84651   5
  -1   3   0 16.0437 7.85238  17
  -1   3   0 16.3979 8.14350  26
   1  -3   0 27.8085 5.39821   7
   1  -3   0 29.2726 7.35732   3
  -1  -3   0 37.1264 4.61549  17
   1   4   0 11.2813 5.99484  32
   1  -4   0 4.81051 6.77662  26
  -1  -4   0 11.5609 7.69374   8
  -1  -4   0 7.55777 4.37665  17
   1   4   0 18.0652 4.72026   6
  -1  -4   0 60.6296 10.2405  29
   1  -4   0 16.3985 7.04673  17
   1  -4   0 16.9674 7.00675   3
   1   4   0 11.2299 7.64026  30
   1  -4   0 8.87069 4.07767   7
  -1   4   0 14.2713 8.70403   5
   1  -4   0 16.7112 7.78481   8
  -1   4   0 14.1000 10.0134  31
   1  -4   0 11.1784 6.86192   1
   1  -4   0 16.2923 9.08633  27
  -1  -4   0 3.84459 7.07990  30
   1  -4   0 21.8578 9.90471  31
   1  -4   0 28.2796 7.76606  30
   1  -4   0 17.9173 4.50851   6
   1  -4   0 12.5786 6.85124  24
  -1  -4   0 18.0215 5.30122   7
   1   4   0 25.1308 8.44403   3
   1  -4   0 26.4383 7.91738  32
  -1   4   0 26.2287 5.45087   7
   1  -4   0 22.4760 8.25149   5
   1   4   0 19.1803 7.95395  26
   1   4   0 11.7568 7.37592  24
   1   4   0 7.04657 7.55083  29
   1   4   0 10.8086 4.38045   2
  -1   4   0 4.87821 6.24091   3
   1   4   0 10.7282 5.08162  16
   1  -4   0 35.0212 9.18415  16
   1   4   0 9.66482 4.22652   7
  -1   4   0 21.5571 8.51191  17
  -1   4   0 6.41521 8.14821  26
  -1  -4   0 7.54140 5.71552   3
   1  -4   0 11.1507 4.65317   2
   1  -4   0 55.9996 5.01746  29
   1   5   0 9.92990 9.27039   5
   1   5   0 11.3277 7.36416   3
   1  -5   0 18.5292 7.67529   3
   1   5   0 143.389 14.5314  24
   1   5   0 6.59203 3.34758   2
  -1   5   0 16.5623 9.21995  26
   1  -5   0 20.9032 8.65841   5
   1  -5   0 4.74940 3.30047   2
  -1   5   0 3.99849 7.14851  17
  -1  -5   0 15.4797 7.43299  29
   1  -5   0 8.70573 3.38833   9
   1   5   0 5.18467 3.44422   9
   1  -5   0 13.1272 6.96816   1
  -1   5   0 14.3828 8.95178   5
   1  -5   0 9.59419 9.09721   8
  -1  -5   0 31.2439 9.09577   3
   1  -5   0 9.44482 6.26556  17
   1  -5   0 2.13759 5.95066  16
   1   5   0 19.7966 6.89117  32
  -1  -5   0 32.8890 6.65619  17
   1   5   0 14.4190 10.1442  31
  -1   5   0 272.395 22.8215  16
  -1  -5   0 23.1944 9.46351   8
  -1   5   0 8.00991 9.54603  31
   1   5   0 22.5589 8.84442  26
   1  -5   0 7.76415 6.41151  32
   1   5   0 1.16560 6.95888  30
  -1  -5   0 6.49284 7.76036  24
   1  -5   0 10.8563 6.89593  24
   1  -5   0 20.0809 8.66561  30
   1   5   0 7.52078 6.92364  29
  -1   5   0 29.9073 9.77642   3
  -1  -5   0 8.48820 10.0122  30
   1  -5   0 23.6645 9.88009  26
   1   5   0 188.384 14.6325  16
   1   5   0 4.17266 3.15357   6
   1  -5   0 42.9938 11.9431  31
   1  -5   0 25.5923 9.38432  27
   1   5   0 4.25174 3.05818   7
  -1  -6   0 19.6189 6.64893  17
  -1   6   0 31.9881 12.1106  31
   1   6   0 31.0853 10.0746  26
   1   6   0 6.29808 7.18725   3
  -1  -6   0 12.9413 9.25515   8
   1  -6   0 19.9788 9.32710  17
  -1   6   0 36.4767 11.8061  26
   1  -6   0 8.94593 7.46348  16
   1  -6   0 5.97273 6.95669   5
   1   6   0 12.9721 6.81058  24
   1   6   0 1.48009 7.59816   5
  -1  -6   0 18.6864 8.47328   3
   1  -6   0 20.5688 10.9665  31
  -1   6   0 7.22392 7.84094   5
   1  -6   0 16.1997 7.70243   3
   1   6   0 23.1125 12.3276  31
  -1   6   0 16.9005 8.76334  16
  -1   6   0 16.3812 9.41235   3
   1  -6   0 2.60806 5.62599  32
  -1  -6   0 66.7919 11.8777  24
   1  -6   0 6.91984 9.11709  27
   1   6   0 15.6774 7.19171  16
  -1   6   0 5.91342 8.06510  17
   1   6   0 60.7964 10.3705  32
   1  -6   0 22.2399 10.4280   8
  -1  -6   0 7.37325 8.51834  18
   1   6   0 13.2306 7.64320  29
  -1  -6   0 20.5264 11.5432  30
  -1  -6   0 23.1253 10.0180  25
   1  -6   0 21.5793 9.78671  30
   1  -6   0 4.28568 7.75294  26
  -1  -7   0 16.8810 10.7146  25
   1  -7   0 7.93917 9.68299  27
   1   7   0 22.7278 12.8743   5
  -1   7   0 23.9102 10.9334  16
  -1  -7   0 26.6690 11.0502  18
   1  -7   0 13.5968 10.7876  26
   1  -7   0 1.57107 8.74624   8
   1   7   0 1.51356 8.21289   3
   1  -7   0 20.6944 10.8855  30
   1   7   0 12.7835 8.86014  29
   1   7   0 18.7793 11.6394  31
  -1   7   0 25.6037 12.2933   3
  -1   7   0 34.3365 13.8491   5
  -1   7   0 3.77106 10.4964  31
  -1   7   0 4.53973 9.03398  26
   1   7   0 1.25485 7.49185  26
  -1  -7   0 9.32401 8.65124   8
  -1   8   0 12.4577 11.2952   3
  -1   8   0 16.4100 10.6136  16
  -1   8   0 12.1600 12.0388  26
   1   8   0 4.42707 9.18431  29
  -1   8   0 2.19662 12.2274  31
   1  -8   0-1.86093 9.82752   8
   1   8   0 18.3574 14.3616   5
   1   8   0-1.78199 9.41069   3
  -1   8   0 10.0316 12.2341   5
  -1  -8   0 18.1880 13.0704  30
  -1  -8   0-1.84017 9.98413   8
   1   8   0 47.2183 16.3618  31
  -1   9   0 6.98637 13.5961   5
   1   9   0 18.5433 12.8231   3
   1   9   0 16.7387 12.6281  31
  -1   9   0 3.80328 11.3521  16
  -1   9   0 13.9429 14.0250  26
  -1   9   0 2.52424 15.7097  31
  -1   9   0 10.2808 13.0503   3
  -1  -9   0 25.6325 16.4073  30
   1   9   0 14.1919 16.3921   5
   1  -9   0 6.54701 11.8408   8
   1  -9   0 30.7439 13.2564  30
  -1  -9   0 19.4128 13.6900   8
  -1 -10   0 7.48707 12.8085   8
   1  10   0 2.38033 12.9151   3
  -1  10   0 14.2427 13.5404   3
  -1 -10   0 5.35762 14.9119  30
   1  10   0 24.7268 18.7305  31
  -1  10   0 15.1435 15.2327  16
  -1  10   0 88.6161 24.1023   5
  -1  10   0 11.5847 14.4198  31
   1 -10   0 10.1056 14.4109   8
   1 -10   0 9.53509 11.8690  30
   1  10   0 81.5808 23.2046   5
  -1  11   0 2.47956 13.0946  16
  -1  11   0 215.696 35.5667   5
  -1  11   0 2.72957 13.5904   3
   1  11   0 5.47810 16.7022   3
   1 -11   0-2.88535 17.2238   8
   1  11   0 266.616 38.0036   5
  -1  11   0 59.5981 24.7268  31
  -1 -11   0 9.07358 15.5222  30
  -1 -11   0 5.69670 15.8554   8
  -1 -12   0 3.25818 14.6217   8
  -1  12   0 13.7782 14.8516   5
   1  12   0 10.5218 15.7395   5
  -1 -12   0-10.3309 15.4539  30
   1 -12   0-3.30285 15.3817   8
   1  13   0 24.8624 18.7568  37
  -1  13   0-3.56296 16.5944  10
   1  13   0 3.46078 14.2880  10
  -1  13   0 25.1110 19.4634  37
   1  13   0 4.02600 15.8476  38
   1  14   0-3.91575 19.4950  37
  -1  14   0 31.6984 23.1316  37
   1  14   0 8.86381 21.3640  38
  -1  14   0 15.5662 19.3744  10
   1  14   0-7.54386 21.5140  10
  -1  14   0-4.34627 22.3043  11
   1  15   0 24.2327 23.3628  38
  -1  15   0 14.3565 21.4756  11
   1  15   0 16.3454 20.3443  10
  -1  15   0-4.22465 21.0328  10
  -1  15   0-8.71931 22.3730  37
   1  16   0 63.3627 31.5195  11
  -1  16   0 23.0974 22.2698  10
   1  16   0 26.7548 22.2018  10
   1  16   0 5.26024 19.6433  38
  -1  16   0 57.2010 27.4609  11
  -1  16   0 4.76581 19.6752  37
  -1  17   0 84.1866 37.6193  11
  -1  17   0 5.15429 25.6628  37
   1  17   0 14.2190 24.3249  10
  -1  17   0 19.6795 25.2496  10
   1  17   0 45.3975 33.8742  11
  -1  18   0-10.9733 30.5404  37
  -1  18   0 17.7917 27.6194  11
   1  18   0 29.7630 23.9127  10
   1  18   0 17.9797 29.8383  11
  -1  18   0 77.3847 35.1703  10
  -1  19   0 6.13101 29.5548  11
   1  19   0 35.6759 28.3689  10
  -1  19   0 15.9305 28.0411  10
   1  19   0-6.19764 37.7904  11
   1  20   0 24.9692 26.9152  11
  -1  20   0 37.1005 32.6529  11
   1  20   0-5.11704 24.6677  10
  -1  20   0 26.7027 27.4075  10
   1  21   0 30.3748 29.5544  10
  -1  21   0 18.2801 29.3731  11
   1  21   0 6.10203 29.4150  11
  -1  21   0-37.0423 29.4553  10
   1  22   0 4.78719 26.6467  10
   1  22   0-5.76095 28.6815  11
  -1  22   0 5.77234 29.6226  11
  -1  22   0 20.0422 27.8899  10
  -1  23   0 18.3102 24.1726  10
   1  23   0-8.73858 22.4229  10
  -1  23   0 42.1505 26.2317  11
   1  23   0 10.4908 22.6165  11
  -1  24   0-8.05001 20.6558  10
   1  24   0 18.3483 23.5403  11
  -1  24   0 46.0795 28.0972  11
   1  24   0 7.59814 18.3137  10
   1  25   0 3.81794 20.7135  11
  -1  25   0 3.84250 17.8947  11
   1  25   0 3.19858 16.8905  10
  -1  25   0 3.35148 17.6978  10
  -1 -25   0-3.79859 17.0468  34
   2   0   0 11512.5 171.766  33
  -2   0   0 11484.7 170.577  25
   2   0   0 11881.3 182.597   7
  -2   0   0 11776.9 161.694  17
  -2   0   0 12032.7 173.547  29
  -2   0   0 11443.8 175.066  18
   2   0   0 12361.8 164.165  17
  -2   0   0 11555.5 170.872  33
  -2   0   0 11648.8 181.616   7
   2   0   0 11511.2 179.078   6
   2   0   0 11338.7 179.784   2
   2   0   0 10816.1 147.065  30
   2   0   0 12118.1 171.588  29
  -2   0   0 11517.0 184.841   1
  -2   0   0 11402.4 147.869  30
  -2   0   0 11951.2 169.974  27
   2   0   0 10817.4 164.722  27
   2   0   0 11985.7 162.767  16
  -2   1   0 83.8183 10.4900  18
   2  -1   0 77.3959 9.31367  29
  -2   1   0 91.8966 9.34462  25
   2  -1   0 67.1009 9.88067  27
   2   1   0 98.1603 9.58208  27
   2  -1   0 111.248 13.7186   7
   2   1   0 81.1073 8.32567  30
  -2  -1   0 92.2370 12.9385  33
  -2   1   0 98.0610 13.5333   7
  -2  -1   0 66.4582 11.9184  18
  -2  -1   0 112.514 10.2309  27
  -2   1   0 90.3027 10.7067  17
  -2   1   0 96.4424 10.3244  29
   2  -1   0 83.1079 10.0779  16
   2   1   0 72.6018 11.6454  33
   2   1   0 132.619 14.0738  29
   2  -1   0 93.7911 12.2477   6
   2   1   0 90.1332 11.6497   6
   2  -1   0 95.6165 11.1451  17
   2  -1   0 90.2840 13.7827   1
   2  -1   0 88.4499 5.52250   4
   2   1   0 94.2485 12.5313   7
   2   1   0 100.102 12.9807   2
  -2  -1   0 91.7149 12.9746   7
   2  -1   0 86.3950 12.4025   2
  -2  -1   0 115.364 10.0148  30
  -2   1   0 103.636 15.1249   1
  -2  -1   0 80.6454 7.01268  17
  -2   1   0 74.6941 10.0813  33
  -2  -1   0 125.887 14.0399  29
  -2   1   0 59.1385 10.3318  27
   2  -1   0 68.2052 8.23881  25
  -2  -2   0 214800. 2539.50   7
  -2   2   0 212809. 2516.88  18
   2  -2   0 224992. 2513.38  29
   2  -2   0 220782. 2547.76  26
   2  -2   0 215809. 2537.36  17
   2  -2   0 220857. 2512.21   8
   2   2   0 219830. 2540.78   7
   2  -2   0 220322. 2552.30  31
   2  -2   0 221635. 2512.35   3
   2  -2   0 197406. 2494.36  30
   2   2   0 221277. 2542.37  29
  -2  -2   0 204866. 2536.53  33
   2   2   0 220110. 2536.14   6
  -2  -2   0 219595. 2551.86  18
   2  -2   0 220664. 2536.23  16
   2  -2   0 223005. 2516.88  18
  -2   2   0 213245. 2544.55  27
   2   2   0 226845. 2512.35   3
  -2  -2   0 216527. 2530.88  30
  -2  -2   0 210560. 2495.15  17
   2  -2   0 218945. 2542.00   7
  -2   2   0 197659. 2538.97  16
  -2  -2   0 220302. 2508.43  27
  -2  -2   0 215005. 2543.45  29
  -2   2   0 215332. 2547.40   1
  -2   2   0 218208. 2534.54  17
   2  -2   0 222199. 2536.89   6
  -2   2   0 208131. 2508.61  25
   2  -2   0 216208. 2504.70  25
  -2  -2   0 218601. 2510.73   3
  -2  -2   0 221991. 2550.38  25
   2  -2   0 206713. 2531.84  33
   2   2   0 211882. 2536.74   2
   2   2   0 219618. 2529.32  30
   2  -2   0 219303. 2539.41   2
  -2   2   0 213837. 2538.19   7
   2  -2   0 216696. 2545.04   1
   2  -2   0 197471. 2536.68  27
  -2   2   0 224486. 2512.64   3
  -2  -2   0 218184. 2510.76   8
  -2  -3   0 249935. 2917.12  33
   2  -3   0 248680. 2922.22  26
  -2   3   0 246045. 2921.77   1
   2  -3   0 242614. 2919.43  27
   2  -3   0 245012. 2904.92   2
  -2  -3   0 262380. 2920.85  29
  -2  -3   0 251614. 2932.03  25
   2   3   0 256854. 2893.94   3
   2  -3   0 256083. 2917.39  17
  -2   3   0 233067. 2877.26  18
   2   3   0 257090. 2918.67  29
   2   3   0 248574. 2902.57   6
  -2  -3   0 253484. 2893.37   8
   2  -3   0 254866. 2894.70   3
  -2   3   0 249172. 2912.90  17
  -2  -3   0 237890. 2907.20  30
   2  -3   0 263347. 2875.76  29
   2  -3   0 256065. 2894.63   8
  -2  -3   0 251288. 2929.15  18
   2  -3   0 214363. 2863.84  25
   2   3   0 244433. 2903.80   2
  -2  -3   0 244248. 2874.11  27
   2  -3   0 252649. 2875.21  18
   2  -3   0 251673. 2918.95   1
   2  -3   0 249815. 2915.02  16
   2   3   0 253458. 2907.68   7
   2  -3   0 250780. 2903.86   6
  -2  -3   0 257736. 2894.10   3
   2  -3   0 251843. 2908.95   7
   2  -3   0 245778. 2930.61  31
  -2   3   0 240230. 2904.28   7
   2  -3   0 232037. 2917.59   5
  -2   3   0 258833. 2894.90   3
   2  -3   0 262624. 2878.66  30
  -2   3   0 231835. 2909.03  16
   2   3   0 263918. 2912.41  30
   2  -3   0 235912. 2909.21  33
  -2  -3   0 244750. 2906.63   7
  -2  -4   0 25737.7 344.341   7
   2   4   0 25290.9 340.286   2
   2  -4   0 25867.8 339.659   6
  -2  -4   0 26741.7 373.341  18
   2   4   0 26483.8 344.952   3
  -2  -4   0 26680.4 346.040   8
   2  -4   0 25048.0 352.540  24
  -2  -4   0 25780.3 359.788  30
   2  -4   0 26701.9 347.488   3
   2  -4   0 25560.8 359.228  16
   2   4   0 23641.5 360.405  24
  -2   4   0 25759.3 342.899   7
  -2   4   0 25881.7 359.024  17
   2   4   0 24962.4 338.568   6
   2  -4   0 25461.6 362.336   1
   2   4   0 26871.3 361.303  29
  -2  -4   0 21384.1 298.354  17
  -2   4   0 25915.8 363.337  16
   2  -4   0 25939.3 344.111   7
   2  -4   0 27826.7 371.384  27
   2   4   0 27240.1 361.190  30
   2  -4   0 25464.1 341.395   2
   2  -4   0 25192.6 357.425  33
  -2   4   0 25801.9 344.437   3
   2  -4   0 26185.7 346.457   8
   2  -4   0 25136.0 373.811  31
   2   4   0 25197.1 314.159  16
   2   4   0 25250.4 343.161   7
  -2  -4   0 26845.3 346.418   3
   2   4   0 25341.1 349.946  32
   2  -4   0 26124.3 362.399  17
  -2  -4   0 25604.0 373.869  25
   2  -4   0 24989.7 365.764   5
  -2  -4   0 26341.5 362.712  29
   2  -4   0 25608.4 308.652  29
  -2   4   0 25040.7 365.041   1
   2  -4   0 27388.2 332.369  30
   2  -4   0 24372.7 362.834  26
   2  -5   0 6691.46 142.910   1
   2  -5   0 6297.61 129.829  32
  -2  -5   0 6918.48 148.494  18
   2   5   0 6696.17 131.175  32
   2  -5   0 7368.64 151.062  27
   2  -5   0 6449.51 150.006  31
   2   5   0 6529.84 118.173   6
   2  -5   0 6735.62 132.600   8
   2  -5   0 7123.88 125.018  30
  -2  -5   0 6731.95 138.627  29
  -2   5   0 6500.00 119.888   7
   2  -5   0 6721.06 133.503   3
   2  -5   0 6210.09 142.101  26
  -2  -5   0 6963.62 133.901   3
  -2  -5   0 6901.67 145.187  30
   2   5   0 6591.83 139.332  24
   2  -5   0 5551.78 132.023  16
   2   5   0 6681.54 121.026   7
  -2  -5   0 6603.23 130.898   8
  -2   5   0 7137.31 157.625  31
   2   5   0 6876.35 143.060  30
  -2  -5   0 6749.91 122.713   7
   2  -5   0 6439.25 118.445   2
   2   5   0 6805.15 131.797   3
   2  -5   0 6609.43 141.576  17
   2   5   0 6613.38 138.536  29
  -2  -5   0 6670.71 150.336  25
   2   5   0 6333.76 117.360   2
   2  -5   0 6346.15 131.571  24
   2  -5   0 6476.97 144.972   5
  -2   5   0 6496.09 137.655  17
  -2   5   0 6739.71 142.036  16
  -2   5   0 7077.10 133.613   3
  -2   5   0 6936.08 148.176   5
   2  -6   0 34507.1 488.156  24
  -2  -6   0 36493.6 496.671   8
  -2   6   0 36502.8 497.355   3
  -2  -6   0 35889.4 514.257  18
  -2   6   0 35707.5 527.379  31
  -2   6   0 35307.7 501.631  17
  -2  -6   0 36088.5 497.869   3
   2  -6   0 33465.3 484.892  32
   2  -6   0 36147.7 500.235   3
   2   6   0 36079.4 503.893  29
   2   6   0 34989.2 487.075  26
   2   6   0 35668.0 494.551   3
  -2  -6   0 36384.3 517.391  30
  -2  -6   0 37402.7 502.809  29
   2  -6   0 35611.5 498.358   8
  -2   6   0 35158.7 505.050  16
  -2   6   0 36687.7 517.199   5
   2  -7   0 2239.19 80.4753   8
  -2   7   0 2400.32 84.3985  17
  -2  -7   0 2218.46 85.9261  30
  -2  -7   0 2144.48 78.1322   8
   2   7   0 2029.32 83.0348  31
  -2   7   0 2353.94 84.4607  16
   2  -7   0 2078.77 73.0361  24
   2   7   0 2147.09 77.3836   3
  -2  -7   0 2192.23 84.4080  18
  -2   7   0 2049.30 88.1011  31
  -2   7   0 2165.84 85.1628   5
  -2   7   0 2248.26 79.4067   3
   2   7   0 2247.88 81.0583  29
  -2  -8   0 61.1870 18.4596  30
  -2  -8   0 89.6775 18.9036   8
   2   8   0 76.0538 20.7854  31
  -2  -8   0 34.3239 14.4522  18
  -2   8   0 72.0991 17.2457   3
  -2   8   0 43.9042 17.9732  31
   2   8   0 47.2674 15.1942  29
   2   8   0 43.5129 17.3519   5
  -2   8   0 58.5033 18.8905   5
   2  -8   0 72.5736 18.1160   8
   2   8   0 36.1392 13.8807   3
  -2   9   0 3860.44 125.274   5
  -2   9   0 3046.50 103.281   3
  -2   9   0 3119.11 106.819  16
   2   9   0 2826.44 107.857  31
   2  -9   0 3118.86 107.372   8
   2   9   0 3868.33 129.498   5
   2   9   0 2984.55 102.903   3
  -2   9   0 3028.33 118.264  31
  -2  -9   0 2991.49 104.263   8
  -2  -9   0 2725.70 113.063  30
   2  10   0 197639. 2336.18   3
  -2 -10   0 195464. 2364.36  30
  -2  10   0 190197. 2382.64  31
  -2  10   0 188901. 2335.14   3
  -2 -10   0 187678. 2337.98   8
  -2  10   0 189463. 2362.12   5
   2  10   0 186945. 2368.68   5
   2 -10   0 191708. 2344.73   8
  -2 -11   0 169155. 2151.36   8
  -2  11   0 168509. 2193.74  31
  -2  11   0 162393. 2140.00  16
   2 -11   0 170424. 2157.62   8
   2  11   0 171666. 2186.64   5
  -2  11   0 177230. 2183.84   5
  -2 -11   0 172222. 2177.46  30
   2 -12   0 21672.3 425.704   8
  -2 -12   0 20491.3 431.929  30
   2  12   0 22528.7 450.206   5
  -2 -12   0 21871.9 423.029   8
  -2  12   0 22491.3 457.419  31
  -2  12   0 21091.4 414.561  16
   2 -12   0 22872.7 427.613   4
  -2  12   0 22947.3 446.126   5
  -2  13   0 2843.57 134.815  37
  -2  13   0 2949.75 144.535  23
   2  13   0 2962.59 132.198  10
  -2  13   0 3024.19 145.785  11
  -2  13   0 2760.44 131.996  10
   2  13   0 2961.61 148.185  38
  -2  14   0 40647.6 695.543  37
  -2  14   0 40104.7 690.223  10
   2  14   0 39470.3 716.873  38
  -2  14   0 39788.6 713.694  23
   2  14   0 39964.2 674.766  10
  -2  14   0 40175.9 711.009  11
  -2  15   0 113.264 36.7786  11
   2  15   0 5.07346 19.9738  38
   2  15   0 145.688 34.1652  10
  -2  15   0 45.0961 28.0680  37
  -2  15   0 8.62867 18.6070  10
  -2  15   0 58.8707 34.5443  23
   2  16   0 43.2804 25.8360  10
   2  16   0 32.8447 26.3893  38
  -2  16   0 18.5337 22.3371  10
  -2  16   0 5.31431 23.8502  11
  -2  16   0 24.5408 25.9194  37
  -2  17   0 35472.1 699.541  11
  -2  17   0 35840.3 667.245  10
   2  17   0 34806.2 697.620  38
   2  17   0 34431.3 643.667  10
   2  18   0 29789.6 585.381  10
   2  18   0 28660.2 627.139  11
  -2  18   0 28737.5 595.673  10
  -2  18   0 26922.3 599.132  37
   2  18   0 28145.4 622.156  38
  -2  18   0 29340.8 626.216  11
   2  19   0 17243.4 418.239  10
  -2  19   0 16735.3 453.808  11
   2  19   0 15890.7 449.622  11
  -2  19   0 17506.6 434.023  10
  -2  20   0 148.821 45.6880  11
   2  20   0 171.615 43.1836  10
  -2  20   0 165.172 43.5162  10
   2  20   0 75.4402 41.4355  11
  -2  21   0 1220.49 103.901  10
   2  21   0 938.799 100.247  11
   2  21   0 977.442 89.0222  10
  -2  21   0 1109.08 109.393  11
   2  22   0 13044.5 338.871  10
   2  22   0 12841.0 373.355  11
  -2  22   0 12587.7 348.910  10
  -2  22   0 13347.1 378.589  11
   2  23   0 4053.97 169.015  10
   2  23   0 4057.69 189.362  11
  -2  23   0 4184.81 192.524  11
  -2  23   0 4089.71 177.235  10
   2  24   0 1051.94 79.5150  10
   2  24   0 947.142 86.1966  11
  -2  24   0 834.364 75.4920  10
  -2  24   0 917.597 84.7709  11
   2  25   0 7139.17 188.952  10
  -2  25   0 7047.88 212.854  11
   2  25   0 6840.80 208.810  11
  -2  25   0 7432.22 200.719  10
   3   0   0 3.87667 7.71491   7
   3   0   0 1.65264 5.14458  27
  -3   0   0 0.95510 5.82565  25
   3   0   0 9.82992 10.7065   2
  -3   0   0 94.6405 14.3554  18
   3   0   0 2.89957 8.16040  33
  -3   0   0 9.03841 6.36553  33
  -3   0   0 8.29065 3.64846  30
   3   0   0 15.6550 6.61833  16
  -3   0   0 9.95946 9.03633   7
   3   0   0-2.36452 6.41588   6
  -3   0   0 15.8687 6.37033  17
   3   0   0 68.7866 12.4155  29
  -3   0   0 37.1137 12.2190   1
  -3   0   0 51.4461 11.6212  27
   3   0   0 29.8859 7.75002  17
  -3   0   0 131.309 16.1757  29
   3  -1   0 8.04008 8.00130   1
  -3  -1   0 14.4814 5.54894  17
   3  -1   0 21.9244 7.92651  29
  -3  -1   0 15.1375 9.98938   1
  -3   1   0 17.4340 7.31563  33
  -3  -1   0 7.49683 5.60226  27
   3  -1   0 6.77106 7.02308  27
  -3  -1   0 1.97289 5.21300  33
  -3   1   0 19.8674 10.4840   7
  -3  -1   0 7.29501 8.95504  18
   3   1   0 26.1278 9.40919  33
   3   1   0 36.4435 12.0975   2
  -3   1   0 5.90661 6.21662  17
   3  -1   0 36.8890 10.4749   6
   3  -1   0 30.5636 11.6897   2
  -3   1   0 80.8754 11.0102  25
   3  -1   0 8.40580 5.73403  16
   3  -1   0 11.4653 5.91487  17
  -3   1   0 12.5488 7.21159  18
   3  -1   0 21.9913 10.0570   7
  -3  -1   0 13.7759 10.1038   7
   3   1   0 37.4647 7.97080  27
   3  -1   0 30.9964 9.94383  33
  -3  -1   0 31.7621 10.0849  29
   3   1   0 23.4293 9.18567  29
   3   1   0 43.7073 12.0815   7
  -3   1   0 26.3701 8.54714  29
  -3  -1   0 11.2900 4.78298  30
  -3   1   0 15.8504 8.42394  27
   3   1   0 55.4054 12.4516   6
  -3   1   0 1.36053 9.43052   1
  -3  -2   0 28.7792 4.77267   8
   3  -2   0 19.2160 9.20267   1
   3  -2   0 21.2391 8.81469  16
  -3  -2   0 13.9026 9.82650   7
  -3  -2   0-0.63331 4.25097  27
   3  -2   0 9.28298 7.59840  33
  -3   2   0 53.4365 12.8502   7
   3   2   0 37.6777 10.3651   6
  -3   2   0 6.08935 8.57781  27
   3  -2   0-1.16496 5.98273  27
   3   2   0 47.4269 12.5749   2
  -3   2   0 28.4161 8.71000  18
  -3   2   0 4.78983 5.79819  29
  -3  -2   0 40.9080 8.84805  30
   3  -2   0 8.95067 5.87597  29
   3  -2   0 9.49767 6.30334  17
  -3   2   0 23.1638 6.62674  25
  -3   2   0 68.0907 14.3687   1
   3  -2   0 34.4704 10.9450   2
  -3  -2   0 9.55221 8.99026  18
  -3  -2   0 31.2968 5.25713   4
  -3  -2   0 10.5222 7.13941  25
  -3  -2   0 8.62995 3.80088  17
   3   2   0 48.9316 12.4166   7
  -3  -2   0 37.6209 11.1489  29
  -3   2   0 13.0284 8.27723  17
  -3  -2   0 48.4095 5.53066   3
   3  -2   0 13.0335 9.03498   7
  -3   2   0 21.6505 7.94138  33
   3  -2   0 68.2690 13.0830   6
   3   2   0 40.7076 8.86830  30
   3   2   0 1.16587 8.82963  29
   3  -2   0 35.5870 11.6023  26
   3  -3   0 12.1805 8.75419  27
  -3   3   0 8.54180 6.55685  18
  -3  -3   0 18.8964 8.11859  30
   3  -3   0 12.8516 8.52494   1
   3   3   0 14.9628 7.34672  30
   3   3   0 2.44704 7.46191   2
  -3   3   0 7.55059 7.51323   7
   3  -3   0 14.3601 8.68612  16
  -3  -3   0 37.4129 11.2411   7
  -3  -3   0 27.6620 11.5490  29
   3  -3   0 13.1563 8.51003   7
   3  -3   0 3.63145 6.39383   6
   3   3   0 5.16324 8.19349  29
  -3  -3   0 29.0089 10.9175  25
   3  -3   0 17.3817 9.77447   2
   3   3   0 12.9331 8.81802   7
  -3  -3   0 13.7553 11.8807  18
   3  -3   0 31.6832 9.95984  33
   3  -3   0 16.0704 9.27306   5
  -3  -3   0 7.56919 7.19695  33
   3  -3   0 9.41555 7.04386  31
   3   3   0 3.55447 6.91851   6
   3  -3   0 34.6100 11.0654  26
  -3  -3   0 11.0264 4.84774   8
   3  -3   0 18.6270 8.74455  17
  -3   3   0 12.8451 9.07788  17
  -3   3   0 20.8218 10.4727   1
  -3   4   0 4.01257 9.70759  17
   3  -4   0 3.98488 6.81731   7
   3   4   0 11.4194 9.73159  29
   3  -4   0 18.7877 9.51878  17
  -3  -4   0 21.4916 10.2448  33
  -3  -4   0 5.09538 10.1388  18
  -3   4   0 11.4442 8.07067   7
   3  -4   0 20.7690 9.13997  33
  -3   4   0 9.59154 9.11844   1
  -3  -4   0 1.63795 5.09769   8
  -3   4   0 4.99305 5.17982   3
   3  -4   0 11.1955 7.98260  16
  -3  -4   0 18.3822 9.09962   7
   3   4   0 14.8414 9.36410  30
   3  -4   0 3.65257 5.86994   6
  -3   4   0 1.40208 9.55884  16
   3   4   0 23.7934 9.73394  32
  -3  -4   0 13.5882 8.69802  30
   3   4   0 11.0683 8.79371   2
   3   4   0 9.11213 7.93798   7
   3  -4   0 1.25542 7.81345   2
   3   4   0 9.53622 6.63588   6
  -3  -5   0 11.2811 11.4651  18
  -3  -5   0 12.0297 8.80402   7
  -3   5   0 2.13237 4.96687   3
  -3   5   0 1.60437 9.15171  16
  -3   5   0 34.7402 11.3247   7
   3  -5   0 16.3712 8.44171   2
   3  -5   0 4.50920 7.93809  33
   3   5   0 13.0446 8.26790  32
  -3   5   0 19.7283 12.2272   1
   3   5   0 30.8117 10.5173   2
  -3  -5   0 4.52323 8.18092  30
  -3  -5   0 6.37732 6.87525   8
  -3   5   0 15.1997 10.0114  17
   3   5   0 9.52928 9.27272  29
   3  -5   0 1.49951 7.91931  24
  -3  -6   0 7.12337 10.3975  30
   3  -6   0 48.6878 14.2841  24
  -3  -6   0 5.27576 7.87431   8
   3  -6   0 32.9595 12.5905  33
  -3   6   0 10.5138 7.49742   3
   3   6   0 10.6264 10.5727  29
  -3  -6   0 18.6741 12.3862  18
  -3   6   0 1.80270 11.4418  16
  -3   6   0 10.3375 9.82813  17
  -3  -7   0 12.2878 11.6813  30
   3  -7   0 12.2327 11.0910  24
  -3   7   0-2.03679 10.7558  16
   3  -7   0 8.02370 10.5928  33
  -3   7   0 15.5178 11.3243  17
  -3   7   0 28.3630 12.0901   3
  -3  -7   0 9.10890 12.6759  18
   3   7   0-1.97898 10.1562  29
  -3  -7   0 1.59137 8.40387   8
   3   8   0-2.20356 11.9551  29
  -3  -8   0 1.88424 9.38096   8
  -3  -8   0 14.1669 14.6940  30
  -3  -8   0 17.5168 14.6089  18
   3  -8   0-2.30216 11.4616  33
  -3   8   0-4.63463 12.8988  16
  -3   8   0 16.7103 11.7836   3
  -3   9   0 5.19976 12.9451  16
   3   9   0 18.1588 14.5904   5
  -3  -9   0 5.40443 12.1281  30
   3   9   0 56.4560 18.0754  29
  -3  -9   0 2.73900 14.0573  18
   3  -9   0 60.7568 19.4522  33
   3 -10   0 12.0802 13.0222  33
   3  10   0 10.1156 17.3046   5
  -3 -10   0 3.04970 12.5903  30
   3 -11   0 6.88266 12.8498  33
  -3 -11   0-3.45682 14.9044  30
   3  11   0 18.8751 18.1975   5
  -3  12   0 28.0306 17.9720  13
  -3  12   0 51.6070 22.0981  11
   3  12   0-8.18653 21.0074  38
  -3  12   0 57.5648 22.3090  23
  -3  12   0 14.4175 17.3767  37
  -3  13   0 35.1211 19.7034  13
  -3  13   0 34.3912 22.8113  22
   3  13   0 17.9751 19.3774  38
  -3  13   0 7.91736 18.4380  37
  -3  13   0 47.8943 23.6236  11
  -3  13   0 17.8885 18.4633  23
  -3  14   0 4.33143 17.8828  37
  -3  14   0 33.3128 23.6949  11
   3  14   0 34.3221 25.1639  38
  -3  14   0 82.4669 31.9504  23
  -3  14   0 57.5286 29.2333  13
  -3 -14   0 4.62390 20.7526  20
  -3  15   0 51.8870 28.1578  37
   3  15   0 37.1901 29.5740  38
  -3  15   0 10.2793 24.7773  11
  -3  15   0 36.6933 31.9637  23
  -3 -15   0 9.90079 18.4866  20
  -3  16   0 55.3241 30.7968  11
  -3  16   0 45.8372 30.4030  37
   3  16   0 125.394 41.9709  38
  -3 -16   0-5.22879 25.2079  20
  -3  16   0 84.3503 37.6930  23
  -3  16   0 13.8671 20.7466  10
  -3  17   0-5.87814 26.3791  11
  -3  17   0 24.7172 28.1959  10
  -3  17   0-53.7958 33.2712  23
   3  17   0-6.01712 27.0027  38
  -3 -17   0 16.3560 26.2815  20
  -3  17   0 21.7497 27.0707  37
   3  18   0 6.23363 31.9899  38
  -3  18   0 5.71636 26.6214  37
  -3  18   0-5.11901 27.0315  10
  -3 -18   0 5.57379 25.0132  20
  -3  18   0 6.10058 33.0975  11
   3  19   0-19.0654 44.0407  11
  -3 -19   0 5.55978 24.9505  20
  -3  19   0 6.23240 30.0435  11
  -3  19   0 41.5184 29.6012  10
   3  19   0 6.31970 28.3608  38
  -3  19   0 17.6599 31.9369  37
  -3  20   0 55.3774 33.3825  11
   3  20   0 112.860 42.7443  11
  -3  20   0-10.2498 30.5916  10
  -3  21   0 11.8064 27.4918  11
  -3  21   0 9.81061 23.6464  10
   3  21   0 11.9848 29.8341  11
  -3  22   0-5.50763 26.5496  11
  -3  22   0 4.53907 21.8806  10
   3  22   0 5.50715 27.4179  11
   3  23   0 44.0277 26.5415  11
  -3  23   0 4.04432 18.1511  10
  -3  23   0 49.2501 26.0081  11
   3  24   0 24.9479 22.5583  11
  -3 -24   0 3.94644 23.5568  34
  -3  24   0-8.44877 20.3637  11
   3  25   0 9.96887 16.5437  11
  -3 -25   0 6.10186 14.7071  34
  -3  25   0-3.42463 17.0500  11
  -4   0   0 11337.8 222.692   7
   4   0   0 11450.9 221.411   2
  -4   0   0 11190.8 211.587  18
  -4   0   0 11524.5 186.861  17
  -4   0   0 12164.8 236.317   1
   4   0   0 12077.8 206.976  29
  -4   0   0 10533.1 196.370  27
  -4   0   0 11579.2 210.956  29
  -4   1   0 163774. 2040.45   1
  -4   1   0 161751. 2008.26  18
  -4  -1   0 165970. 2044.37   1
  -4  -1   0 165968. 2035.63   7
  -4  -1   0 162762. 2017.85  25
   4   1   0 162588. 2029.58   2
  -4  -1   0 162437. 2026.07  18
   4  -1   0 170811. 2001.95  29
  -4   1   0 164555. 1991.47  17
  -4   1   0 164729. 2017.78  27
  -4   1   0 163230. 2034.02   7
   4  -1   0 165924. 2000.30  27
   4  -1   0 163860. 2031.21   2
  -4   1   0 172343. 2006.89  29
   4   1   0 175963. 2017.88  29
  -4   2   0 44734.9 603.004  17
  -4   2   0 45778.0 641.212   1
  -4  -2   0 44759.7 631.650   7
  -4  -2   0 45594.8 643.091   1
  -4   2   0 44157.4 600.475  18
  -4   2   0 44920.3 630.156   7
  -4  -2   0 44642.0 631.873  18
   4   2   0 46251.3 619.913  29
   4   2   0 44445.5 625.814   2
   4  -2   0 45090.9 629.532   2
   4  -3   0 90307.4 1145.81  33
  -4  -3   0 90537.0 1168.62   7
  -4   3   0 89722.0 1165.93   7
  -4   3   0 92185.6 1147.45  17
   4   3   0 94766.1 1164.40  29
  -4   3   0 90566.2 1184.47   1
  -4  -3   0 90212.6 1177.97  18
   4  -3   0 90166.2 1164.53   2
   4   3   0 89179.5 1160.59   2
   4  -4   0 48857.2 680.650   2
  -4  -4   0 48410.8 703.780  18
   4   4   0 50484.0 687.878  29
  -4  -4   0 51375.4 663.153  30
  -4   4   0 48389.4 681.121   7
   4   4   0 48742.5 679.321   2
  -4   4   0 50210.0 706.211   1
   4  -4   0 48819.1 671.323  33
  -4  -4   0 48736.0 684.810   7
  -4   4   0 49738.7 676.368  17
   4  -5   0 17009.6 297.514  33
  -4  -5   0 16795.3 289.341  30
   4   5   0 17185.6 310.261  29
  -4   5   0 17010.2 301.039  17
   4   5   0 17410.2 296.362   2
  -4   5   0 17435.7 300.893   7
  -4   5   0 17323.0 322.509   1
  -4  -5   0 17062.8 323.340  18
  -4   6   0 55458.4 788.378   1
  -4  -6   0 55854.0 755.744  30
   4  -6   0 53062.2 758.337  24
  -4  -6   0 53458.9 787.924  18
  -4   6   0 54236.1 758.385  17
   4   6   0 55451.2 769.496  29
  -4  -7   0 24482.4 437.912  18
  -4  -7   0 25947.0 417.271  30
   4  -7   0 23205.3 404.854  24
   4   7   0 25734.4 425.517  29
  -4   7   0 24445.3 417.200  17
  -4  -8   0 17222.7 332.129  30
  -4  -8   0 16934.7 350.943  18
   4   8   0 16996.0 331.605  29
   4   9   0 93817.8 1138.97  29
  -4  -9   0 93604.1 1159.16  18
  -4 -10   0 2048.61 112.422  18
   4  10   0 1992.11 103.540  29
  -4  11   0 63674.1 993.814  11
  -4 -11   0 66378.7 994.683  20
  -4  11   0 63968.9 1000.84  13
   4  11   0 66928.7 1000.53  38
  -4  11   0 65808.0 1013.54  23
  -4  12   0 37184.7 682.421  13
   4  12   0 38145.3 684.911  38
  -4 -12   0 39123.3 679.964  20
   4  12   0 37435.9 679.494  39
  -4  12   0 38020.7 659.144  37
  -4  12   0 37697.3 681.436  11
  -4  12   0 39632.8 700.540  23
   4  13   0 3966.60 182.781  38
   4  13   0 3858.46 177.419  39
  -4  13   0 3853.78 169.216  37
  -4  13   0 3701.37 175.122  11
  -4  13   0 3753.70 179.632  13
  -4  13   0 4190.90 188.904  23
  -4 -13   0 3979.67 179.097  20
   4  14   0 80786.2 1251.67  38
  -4  14   0 83229.0 1268.32  23
  -4  14   0 80271.1 1249.96  11
  -4  14   0 79811.7 1252.04  13
  -4 -14   0 81824.3 1239.61  20
  -4  14   0 81876.5 1221.89  37
  -4  15   0 2668.58 160.431  23
  -4  15   0 2685.95 152.189  37
   4  15   0 2685.68 160.806  38
  -4  15   0 2399.01 152.508  13
  -4 -15   0 2763.15 157.388  20
  -4  15   0 2505.12 155.045  11
   4  16   0 16908.4 448.392  38
  -4  16   0 16607.9 424.265  37
  -4 -16   0 16465.7 429.770  20
  -4  16   0 17187.3 449.194  23
  -4  16   0 16580.1 441.913  11
   4  17   0 47890.9 907.271  38
  -4 -17   0 50257.5 892.507  20
  -4  17   0 50218.2 892.610  37
  -4  17   0 49929.1 909.738  11
   4  18   0 320.429 63.6471  38
  -4  18   0 340.850 59.4195  37
  -4 -18   0 327.552 58.2343  20
  -4  18   0 347.623 64.7572  11
  -4  19   0 6251.12 264.000  11
  -4  19   0 6772.05 262.693  37
   4  19   0 6790.77 271.598  38
  -4 -20   0 37.7276 27.6636  20
  -4  20   0 42.4190 33.7347  11
   4  20   0 61.6445 37.5914  11
   4  21   0 980.836 97.9512  11
  -4  21   0 1050.65 101.076  11
  -4 -21   0 732.659 80.3452  20
   4  22   0 14592.9 381.158  11
  -4  22   0 16045.6 398.675  11
  -4 -23   0 1341.27 98.2095  34
   4  23   0 1175.82 97.4764  11
  -4  23   0 1251.38 100.400  11
  -4  24   0 13687.3 332.572  11
   4  24   0 12561.5 316.949  11
  -5   0   0 8.14975 12.1667  18
  -5   0   0 23.7159 16.7015   7
   5   0   0 29.7240 16.3518   2
   5   0   0 50.4673 15.6232  29
   5   1   0 22.8202 16.5629   2
  -5  -1   0 21.8647 14.9069  18
  -5  -1   0 17.9771 15.6606   1
  -5   1   0 4.73453 14.7334   7
  -5   1   0 4.95389 12.7127   1
  -5  -1   0 2.38338 15.1274   7
   5  -1   0 18.3803 14.8603   2
  -5   2   0 6.45794 10.6334  17
   5  -2   0 20.8334 16.2984   2
   5   2   0 11.4224 13.9299   2
  -5   2   0 11.8523 13.5206   7
  -5  -2   0-2.36332 13.7971  18
  -5   2   0 15.1885 15.1105   1
   5   2   0 9.91869 13.9673  29
  -5  -2   0-2.40238 15.5373   7
  -5  -2   0 5.09166 15.8435   1
   5  -3   0 11.6861 12.6820   2
   5   3   0 10.6242 12.6853  29
  -5   3   0 10.8698 10.5785  17
  -5   3   0 14.3273 15.4449   7
  -5  -3   0 9.74087 13.8915   7
  -5  -3   0 10.1415 15.1356  18
   5   3   0 11.4685 12.4459   2
  -5   4   0 33.2277 17.2327   1
  -5   4   0 20.1351 12.0199  17
   5   4   0 4.59212 14.8503   2
  -5  -4   0 32.8958 17.3984  18
   5  -4   0 9.39946 14.0275   2
  -5  -4   0 4.93569 12.6655   7
   5   4   0 9.15392 13.3609  29
  -5   4   0 7.21887 11.9809   7
   5   5   0 13.8972 14.7011   2
  -5   5   0 2.42804 12.0899   7
   5   5   0 19.8126 13.7867  29
   5  -5   0 40.2097 17.6954  24
  -5   5   0 20.1103 15.4861  17
  -5   5   0 17.4850 15.8115   1
  -5  -5   0 23.7125 18.8125  18
  -5   6   0 3.12522 15.5614   1
  -5  -6   0 19.2313 15.9596  18
   5   6   0 8.02544 14.8927  29
   5   7   0 43.7699 18.5278  29
  -5  -7   0 20.8002 18.3151  18
   5   8   0-3.18022 12.5171  29
  -5  -8   0 11.2520 16.1714  18
  -5  -9   0-4.05919 16.7568  18
   5   9   0 31.2874 17.3078  29
  -5  10   0 16.9360 21.0797  11
  -5  10   0 18.3406 26.1525  23
   5  10   0 4.45784 20.7607  39
   5  10   0 11.9265 17.8409  38
  -5 -10   0 24.3197 20.1799  20
  -5  10   0-8.79956 25.0953  13
  -5  11   0-4.94057 27.5011  23
  -5  11   0 4.72072 24.9290  13
  -5  11   0 4.54085 21.1478  11
   5  11   0 51.8796 26.9057  38
  -5 -11   0 8.74168 21.0705  20
  -5  12   0 4.86910 21.8534  11
   5  12   0 34.7016 23.8994  39
   5  12   0 18.7558 22.6055  38
  -5  12   0 26.4865 26.3752  23
  -5  12   0 15.2009 20.9193  13
   5  13   0 5.22023 21.5520  39
   5  13   0 20.2418 26.7244  38
  -5  13   0 37.9319 31.6366  13
  -5  13   0 31.2512 22.4596  11
  -5  13   0 95.3798 36.9532  23
  -5 -13   0 35.1423 28.6365  20
   5  14   0 5.44788 24.4484  39
  -5  14   0 11.5234 24.8423  13
  -5  14   0-17.7713 28.5558  23
  -5  14   0 27.7167 26.7219  11
   5  14   0 54.1977 33.0473  38
  -5 -14   0 5.32408 25.6650  20
   5  15   0-11.2580 27.1352  39
  -5  15   0 6.07800 31.1916  13
   5  15   0 57.3852 34.9911  38
  -5  15   0 99.2159 35.3689  23
  -5  15   0 11.7017 27.2482  11
  -5 -15   0 128.472 42.2893  20
  -5  15   0-5.14301 23.9518  37
   5  16   0 17.9883 25.8543  38
  -5  16   0 32.0972 35.7333  23
  -5 -16   0 11.5311 25.8753  20
  -5  16   0 16.2387 26.9501  37
  -5  16   0 42.7148 24.0191  11
  -5  17   0 26.2211 30.5284  23
  -5 -17   0-5.85674 28.2327  20
   5  17   0 6.15933 26.5567  38
  -5  17   0 12.5265 28.1076  11
  -5  17   0 16.8369 25.1863  37
  -5 -18   0 17.4210 33.9016  20
   5  18   0 12.3603 31.7164  38
  -5  18   0 5.70963 28.4269  37
  -5  18   0 6.27924 31.2627  11
  -5  18   0 105.179 43.2951  23
  -5 -19   0 11.2409 24.2331  20
  -5  19   0 22.6876 28.2382  37
   5  19   0-6.04283 33.6359  38
  -5  19   0-6.16556 27.6689  11
   5  20   0 17.7566 32.1119  11
  -5  20   0 17.6073 31.8419  11
  -5 -20   0 10.5648 22.7760  20
   5  20   0 5.74731 25.7922  38
  -5 -21   0-4.80011 22.3545  20
  -5  21   0 5.43164 33.1196  11
   5  21   0 37.9128 30.1475  11
  -5 -22   0 4.18967 18.0642  20
  -5  22   0 4.83746 24.8250  11
   5  22   0-9.55967 22.2599  11
  -5  23   0 8.27481 21.2328  11
   5  23   0 4.02862 21.2739  11
  -5 -23   0 17.3972 19.3677  20
  -5 -23   0 11.2564 18.0876  13
   5  24   0 3.22690 16.5604  11
  -5  24   0 20.1477 18.2183  11
  -5 -24   0 14.8117 16.4895  13
   6   0   0 396299. 4758.77   2
  -6   0   0 397914. 4773.08   1
  -6   0   0 390071. 4767.78   7
  -6  -1   0 102659. 1374.73  18
  -6  -1   0 103798. 1395.59   7
   6   1   0 101335. 1382.59   2
  -6   1   0 105412. 1401.38   1
   6  -1   0 102612. 1386.54   2
  -6   1   0 101593. 1391.38   7
   6   2   0 10834.8 241.473  29
  -6  -2   0 11264.4 273.602   1
  -6  -2   0 10260.5 253.279  18
  -6   2   0 9953.26 253.377   7
  -6   2   0 10430.4 263.391   1
   6   2   0 10426.9 253.111   2
   6  -2   0 10127.9 251.322   2
  -6  -2   0 10460.6 259.567   7
   6   3   0 2048.04 95.7250  29
  -6   3   0 1858.02 104.111   1
  -6  -3   0 1933.02 101.905   7
   6  -3   0 2005.80 101.787   2
  -6  -3   0 1953.68 103.761  18
  -6  -3   0 1990.26 106.234   1
  -6   3   0 1785.23 97.4587   7
   6   3   0 1811.02 96.1500   2
  -6  -4   0 192271. 2467.53   7
   6   4   0 193216. 2440.95  29
  -6  -4   0 190783. 2481.74  18
   6   4   0 196360. 2450.87   2
   6  -4   0 195990. 2454.86   2
  -6   4   0 195697. 2491.54   1
  -6   4   0 195991. 2460.60   7
   6   5   0 6227.88 181.019   9
  -6   5   0 6332.07 206.636   1
   6  -5   0 6174.31 192.703  24
   6   5   0 6411.55 191.199  29
  -6  -5   0 6133.99 203.726  18
   6   5   0 6487.17 191.043   2
  -6  -5   0 6631.77 207.145   1
   6  -6   0 4190.76 156.747  24
   6   6   0 3768.46 149.759  29
  -6  -6   0 3790.52 161.837  18
  -6   6   0 4071.31 166.331   1
  -6  -7   0 104279. 1454.62  13
  -6   7   0 102003. 1459.77  13
  -6   7   0 106178. 1464.12  11
  -6   7   0 105104. 1471.50  23
  -6  -7   0 107031. 1472.09  18
  -6  -8   0 66593.6 1017.62  36
  -6   8   0 65444.7 1011.41  11
  -6   8   0 64216.5 1021.04  23
   6   8   0 67982.3 1038.17  39
  -6  -8   0 63021.2 1002.05  13
  -6  -8   0 66170.0 989.540  20
  -6   8   0 61091.6 1006.12  13
   6   9   0 6927.60 245.329  39
   6   9   0 6739.54 222.494  38
  -6  -9   0 6476.86 223.510  20
  -6   9   0 7400.59 253.508  23
  -6   9   0 6456.39 233.931  11
  -6   9   0 6454.47 237.586  13
  -6  -9   0 6644.17 236.804  36
   6  10   0 8763.06 265.179  38
  -6  10   0 8086.68 271.341  11
  -6 -10   0 8012.25 269.137  36
  -6  10   0 8079.59 275.144  13
   6  10   0 8556.85 281.053  39
  -6 -10   0 8639.32 268.099  20
  -6  10   0 7593.70 269.958  23
   6  11   0 1910.54 123.363  38
  -6  11   0 1989.55 136.584  13
  -6 -11   0 1987.29 127.467  20
  -6  11   0 1809.96 126.778  11
  -6 -11   0 1823.94 125.488  36
   6  11   0 1789.50 126.813  39
  -6  11   0 1713.79 130.919  23
  -6  12   0 81306.8 1320.41  23
  -6  12   0 82608.1 1321.42  13
  -6  12   0 85246.3 1313.66  11
   6  12   0 85985.3 1315.61  39
  -6 -12   0 86534.8 1294.14  20
   6  12   0 87809.7 1293.51  38
  -6 -13   0 16427.9 423.177  20
  -6  13   0 15923.5 432.778  11
   6  13   0 16746.5 423.522  38
  -6  13   0 17201.7 456.921  23
  -6  13   0 15471.1 434.142  13
   6  13   0 16334.0 431.398  39
  -6  14   0 31077.0 669.512  13
   6  14   0 31573.2 647.321  38
  -6  14   0 33273.5 693.712  23
  -6  14   0 31956.0 666.873  11
  -6 -14   0 31888.2 652.512  20
   6  14   0 31567.8 658.315  39
  -6  15   0 14610.0 421.941  11
   6  15   0 13587.5 399.654  39
  -6 -15   0 14302.3 403.710  20
   6  15   0 15066.1 411.361  38
  -6  15   0 15398.6 440.302  23
  -6  15   0 14908.8 429.344  13
   6  16   0 5492.36 238.025  38
  -6  16   0 5284.10 248.273  23
  -6 -16   0 4940.55 225.856  20
   6  16   0 4827.29 223.819  39
  -6  16   0 5017.04 236.828  11
  -6  16   0 5262.92 245.038  13
  -6  17   0 2039.31 150.178  23
  -6 -17   0 1866.03 138.054  20
  -6  17   0 1929.82 146.861  11
   6  17   0 2162.51 148.470  38
   6  18   0 399.502 67.5368  38
  -6  18   0 316.405 62.8617  11
  -6  18   0 398.675 73.3222  23
  -6 -18   0 304.519 60.8146  20
  -6  19   0 8506.52 300.715  11
   6  19   0 8498.11 292.377  38
  -6 -19   0 8051.39 281.555  20
  -6 -20   0 48637.4 836.260  13
   6  20   0 47232.8 834.814  38
  -6  20   0 48830.7 861.952  11
  -6 -21   0 4480.12 189.259  13
  -6 -21   0 4477.93 187.685  20
   6  21   0 4271.92 191.197  11
  -6  21   0 4678.81 200.739  11
  -6 -22   0 3445.19 150.792  20
   6  22   0 3228.30 155.519  11
  -6 -22   0 3419.70 153.459  13
  -6  22   0 3714.95 167.169  11
  -6 -23   0 398.507 48.4010  13
  -6  23   0 526.534 57.8927  11
  -6 -23   0 358.657 47.2724  23
   6  23   0 432.501 51.7416  11
  -6 -23   0 448.537 49.7604  20
   7   0   0 7.53578 13.2647   2
   7   0   0-3.50756 16.3350   9
  -7   0   0 47.1465 22.9366   1
   7   1   0 33.8431 20.9312   2
   7  -1   0 3.54651 15.2913   9
   7   1   0-10.4336 14.9953   9
  -7  -1   0 11.7912 16.2250   1
   7  -1   0 11.3572 16.9892   2
  -7   1   0 11.9579 18.5630   1
  -7  -2   0 36.4336 20.1546   1
   7  -2   0-7.62618 18.3814   2
   7  -2   0 7.18535 14.8311   9
   7   2   0 13.8369 16.6756   9
   7   2   0 7.52695 16.8895   2
   7  -3   0 51.0126 22.2185   9
  -7  -3   0 44.8811 23.2723  13
  -7   3   0 136.759 36.4737  11
  -7  -3   0 20.0920 18.7146  18
   7  -3   0 3.84853 13.5494   2
  -7   3   0 118.291 32.4145  13
   7   3   0-3.45326 13.5928   9
   7   3   0-3.77721 15.5934   2
  -7   3   0 77.2040 30.6675  23
  -7  -3   0 8.43468 20.3304  23
  -7  -3   0 8.42621 18.1660   1
  -7   3   0-4.23307 17.4750   1
  -7  -4   0 44.0648 24.4268  15
  -7  -4   0 37.5180 25.4193  13
   7   4   0 3.78827 16.3347   2
  -7   4   0 117.719 34.3216  13
  -7  -4   0 21.3391 18.4022  36
  -7   4   0 136.815 38.3742  11
  -7  -4   0-4.32620 17.0288  23
   7   4   0-3.46080 15.5321   9
  -7   4   0 57.7511 26.5180  23
  -7  -5   0 22.2757 20.7481  36
  -7   5   0-4.42875 24.0275  11
  -7   5   0 18.1572 20.3711  13
  -7  -5   0-4.47426 18.4702  23
  -7  -5   0 25.7437 19.9819  13
  -7   5   0 13.8524 21.5041  23
   7   6   0-9.42746 24.1901  39
  -7   6   0 13.8253 17.2077  11
  -7  -6   0 13.9316 22.3859  23
  -7   6   0 14.5873 20.9649  23
  -7   6   0-4.74157 20.4438  13
  -7  -6   0 13.9686 20.0757  36
  -7  -6   0 4.44986 15.6653  13
  -7  -7   0 4.81888 19.8926  23
  -7   7   0 14.4338 24.6907  11
  -7   7   0-5.10190 22.8956  23
  -7  -7   0 8.47334 18.2669  20
   7   7   0-9.92671 25.4711  39
  -7  -7   0 14.6025 20.9868  36
  -7  -7   0 4.61973 19.0705  13
  -7   7   0 19.8697 23.9456  13
   7   8   0 15.5232 27.3240  39
  -7   8   0 5.24428 22.6113  13
  -7   8   0-15.0822 25.7998  11
  -7   8   0 16.1179 25.0206  23
  -7  -8   0 5.03364 19.8121  23
  -7  -8   0 31.3730 23.6669  20
  -7  -8   0 5.08430 22.8166  36
  -7  -8   0 4.83774 22.5297  13
  -7   9   0 55.0284 29.0594  13
  -7  -9   0-4.74454 18.6758  20
   7   9   0 26.9284 26.8143  39
  -7  -9   0 76.0730 32.1874  13
  -7   9   0 52.7129 31.4660  11
  -7   9   0 11.4175 22.4707  23
  -7  -9   0 5.30013 21.8805  36
  -7 -10   0 21.2163 27.2211  13
  -7  10   0 30.0847 25.9442  23
  -7  10   0 49.6324 24.7498  11
  -7  10   0 23.1218 22.7534  13
   7  10   0 5.60193 28.7496  39
  -7 -10   0 16.5178 22.7305  36
   7  10   0 18.4216 20.6695  38
  -7 -10   0 45.0945 30.5530  20
  -7  11   0 12.6331 32.4162  23
  -7 -11   0 5.68461 22.3754  36
  -7 -11   0 15.8359 24.5840  20
   7  11   0 58.6934 27.8984  38
   7  11   0-11.5068 28.6447  39
  -7  11   0 92.2036 37.2705  11
  -7 -11   0 5.53817 25.7926  13
  -7  11   0 102.963 41.9726  13
   7  12   0 29.6014 33.7681  39
  -7 -12   0 17.4882 28.1014  36
  -7  12   0 46.2037 31.8185  23
  -7  12   0 6.31439 32.4049  13
  -7  12   0 17.9804 28.8922  11
  -7 -12   0 11.5158 27.7568  13
  -7 -12   0 22.1140 26.6509  20
   7  12   0 5.16418 23.1758  38
   7  13   0 6.06093 25.0205  39
  -7 -13   0 41.6323 31.4068  13
  -7 -13   0 11.4816 26.7358  20
  -7  13   0 49.5393 29.8512  11
   7  13   0 5.40546 25.1743  38
  -7  13   0 13.0342 22.9436  13
  -7  13   0 6.79511 28.0511  23
   7  14   0 5.59153 27.8381  38
  -7  14   0 26.6692 32.1399  13
   7  14   0 12.2509 26.4106  39
  -7  14   0-6.90944 29.7908  23
  -7 -14   0 11.7989 26.4749  20
  -7 -14   0-6.07532 25.0793  13
  -7  14   0 12.6741 30.5479  11
  -7 -15   0 24.4628 31.3857  13
  -7 -15   0 29.8393 27.7938  20
  -7  15   0 27.7019 38.5497  23
  -7  15   0-13.4585 31.3395  13
  -7  15   0 6.40229 28.7324  11
   7  15   0 12.1679 29.3288  39
  -7  16   0-12.7275 29.6369  11
   7  16   0 23.7691 30.4952  39
  -7 -16   0 24.2114 34.5241  13
  -7  16   0 20.4822 40.7540  23
  -7  16   0 46.7914 37.2079  13
   7  16   0 17.0899 28.3618  38
  -7 -16   0 11.8587 27.6138  20
  -7  17   0 6.60484 32.8833  23
  -7 -17   0 34.6018 35.1646  20
  -7 -17   0 5.86470 34.2381  13
   7  17   0 22.5692 29.7952  39
  -7  17   0 18.6058 30.8774  11
   7  17   0 5.58320 24.0731  38
  -7 -18   0 21.8927 24.5627  20
   7  18   0 10.6605 24.8243  38
  -7  18   0 35.4158 32.8563  11
  -7  18   0 75.1010 40.4762  23
  -7 -18   0-5.54367 26.7243  13
  -7 -19   0 60.9652 29.6617  13
  -7  19   0 10.9524 25.5058  11
  -7  19   0 69.4662 31.4086  23
  -7 -19   0 35.3763 30.8178  20
   7  19   0 19.7988 26.1402  38
  -7 -20   0 4.51839 21.7817  20
  -7  20   0 9.84328 24.5036  11
  -7 -20   0 40.7164 26.4117  13
  -7 -20   0 14.3169 27.2203  23
  -7 -21   0 19.5030 18.1681  20
  -7 -21   0 34.7939 19.2499  13
  -7 -21   0 20.5243 22.2725  23
  -7  21   0 29.9722 24.4239  11
   7  21   0 37.2813 21.8766  11
  -7 -22   0 3.21178 14.4133  20
   7  22   0-13.5933 18.4370  11
  -7 -22   0 3.15289 17.5498  13
  -7  22   0-17.7940 22.5859  11
  -7 -22   0 10.1516 16.8470  23
  -8   0   0 148.049 39.4594  23
  -8   0   0 146.303 40.3002  13
  -8   0   0 113.426 35.3277  15
  -8  -1   0 98.6354 33.5971  13
  -8   1   0 91.7701 34.5482  23
  -8   1   0 103.818 34.2621  15
  -8  -1   0 61.5924 28.9058  15
  -8   1   0 85.9378 31.4592  13
  -8  -1   0 76.1875 32.4764  23
  -8   2   0 33327.9 655.868  23
  -8   2   0 34800.7 655.124  15
  -8   2   0 33866.7 654.865  13
  -8  -2   0 34474.0 652.778  13
  -8  -2   0 35466.2 656.382  36
  -8  -2   0 35413.9 655.572  23
  -8  -2   0 34645.6 655.480  15
  -8   3   0 10683.2 324.081  13
  -8  -3   0 11568.7 325.988  23
  -8  -3   0 11391.8 325.094  13
  -8  -3   0 11790.7 331.977  36
  -8   3   0 11002.9 325.363  23
  -8   3   0 11011.6 323.985  11
  -8  -3   0 10814.6 317.224  15
  -8   3   0 10754.6 315.238  15
  -8  -4   0 3408.31 169.393  23
  -8   4   0 3231.15 170.092  13
  -8   4   0 3268.49 169.337  11
  -8   4   0 3031.97 166.627  23
  -8  -4   0 3305.14 169.806  36
  -8   4   0 3110.75 159.934  15
  -8  -4   0 3106.52 162.760  13
  -8  -4   0 3403.45 168.085  15
  -8  -5   0 7998.79 273.638  13
  -8   5   0 8218.28 284.193  13
  -8   5   0 8497.91 286.440  11
  -8  -5   0 8849.68 285.267  23
  -8   5   0 7895.10 281.070  23
  -8   5   0 7969.63 265.606  15
  -8  -5   0 8976.02 294.294  36
  -8  -6   0 5233.82 220.369  23
  -8   6   0 5045.45 227.654  23
  -8   6   0 4760.44 216.706  13
   8   6   0 4832.59 219.982  39
  -8  -6   0 4954.93 213.580  13
  -8   6   0 5006.92 219.374  11
  -8  -6   0 4973.89 219.531  36
  -8  -7   0 90.1102 36.4261  36
  -8   7   0 38.5819 25.6718  11
  -8   7   0 39.9332 26.5707  13
  -8  -7   0 59.4575 32.2673  23
  -8   7   0 41.0155 29.1745  23
   8   7   0-5.53914 30.0546  39
  -8  -7   0 20.8547 25.1362  13
   8   8   0 319.706 62.4865  39
  -8  -8   0 371.699 63.7390  13
  -8   8   0 393.378 67.4417  11
  -8   8   0 295.478 67.3562  23
  -8  -8   0 415.342 65.6607  23
  -8  -8   0 303.100 59.0804  36
  -8   8   0 393.468 66.4934  13
  -8   9   0 6436.32 266.913  23
  -8   9   0 6438.17 263.139  11
  -8   9   0 6296.46 264.699  13
   8   9   0 6589.45 263.998  39
  -8  -9   0 6630.17 258.386  23
  -8  -9   0 6070.79 248.433  13
  -8  -9   0 6312.64 261.422  36
  -8  -9   0 6517.75 245.438  20
  -8 -10   0 61807.3 1058.36  13
  -8  10   0 63118.2 1084.24  11
  -8 -10   0 64160.5 1087.80  36
  -8  10   0 62508.5 1086.81  13
  -8 -10   0 62909.5 1042.83  20
  -8  10   0 61895.7 1106.53  23
  -8 -10   0 64080.9 1071.54  23
   8  10   0 66265.8 1083.80  39
  -8 -11   0 18394.2 471.442  13
  -8 -11   0 18844.4 489.183  36
   8  11   0 19278.8 485.669  39
  -8  11   0 19197.0 509.646  23
  -8  11   0 18005.1 491.540  13
  -8 -11   0 18724.6 466.122  20
  -8 -11   0 18903.1 482.194  23
  -8  11   0 18217.5 482.222  11
  -8  12   0 38.2666 39.6947  11
  -8  12   0 28.1537 38.1900  23
  -8  12   0 40.3213 31.3018  13
   8  12   0 61.4846 35.8989  39
  -8 -12   0 29.9189 30.7132  13
  -8 -12   0 50.5398 33.3651  36
  -8 -12   0 56.1863 35.6125  23
  -8 -12   0 127.692 43.9468  20
  -8 -13   0 6634.90 264.335  20
   8  13   0 6734.94 273.492  39
  -8 -13   0 6391.53 263.105  13
  -8 -13   0 6254.46 265.143  36
   8  13   0 6796.73 252.690  38
  -8  13   0 6672.50 281.362  13
  -8  13   0 7006.16 294.326  23
  -8  13   0 6642.20 277.545  11
  -8 -13   0 6577.73 268.942  23
  -8 -14   0 3343.03 188.915  23
  -8 -14   0 3405.37 186.788  20
  -8  14   0 3336.70 192.266  11
  -8 -14   0 3324.15 185.749  13
  -8  14   0 3245.03 197.206  23
  -8  14   0 3043.57 187.553  13
   8  14   0 2851.23 173.701  39
   8  14   0 3136.60 169.293  38
  -8 -15   0 826.123 94.5018  23
  -8 -15   0 799.675 92.1449  20
  -8 -15   0 836.728 93.5860  13
  -8  15   0 811.998 98.8667  13
  -8  15   0 922.561 103.622  11
  -8  15   0 1013.60 109.944  23
   8  15   0 870.446 90.3988  38
   8  15   0 843.678 95.4129  39
  -8  16   0 19.2580 26.5015  13
   8  16   0 30.9775 28.0125  38
   8  16   0 61.6600 31.9737  39
  -8 -16   0 39.6649 33.8253  13
  -8  16   0 42.6889 35.6037  11
  -8 -16   0-5.93882 32.2217  23
  -8  16   0 58.9963 41.6036  23
  -8 -16   0 16.9472 25.3533  20
  -8  17   0 1887.01 136.129  11
  -8 -17   0 1651.05 126.332  23
  -8  17   0 2022.56 144.446  23
  -8 -17   0 1919.29 133.041  20
   8  17   0 1756.38 124.417  39
  -8 -17   0 1742.41 126.325  13
   8  17   0 1709.49 119.272  38
  -8 -18   0 20149.6 464.757  20
  -8  18   0 21687.8 497.612  23
  -8 -18   0 21290.2 470.621  13
  -8  18   0 20998.8 486.030  11
   8  18   0 19839.9 446.973  38
   8  19   0 1767.16 111.419  38
  -8 -19   0 1800.50 117.636  20
  -8  19   0 1997.10 129.573  23
  -8  19   0 1955.82 126.961  11
  -8 -19   0 1938.89 119.616  13
  -8 -19   0 1529.95 108.681  23
  -8 -20   0 306.662 47.6158  20
  -8 -20   0 264.224 45.1388  23
  -8 -20   0 368.435 50.4528  13
  -8  20   0 367.030 55.6436  11
   8  21   0 2774.49 127.014  11
  -8 -21   0 3143.42 128.413  13
  -8  21   0 3138.49 138.060  11
  -8 -21   0 2977.07 128.164  20
  -9   0   0 5.54817 31.6485  15
  -9   0   0 27.1885 31.0184  13
  -9   1   0 5.53872 35.1518  15
  -9   1   0 22.2786 25.9386  23
  -9   1   0 22.0039 25.6188  13
  -9  -1   0 27.0241 27.7370  13
  -9  -1   0 5.55576 32.4345  15
  -9  -1   0 5.46676 24.5334  23
  -9  -2   0 133.453 40.3558  15
  -9  -2   0 10.9460 23.5976  23
  -9  -2   0-5.44497 21.4311  36
  -9  -2   0 16.2030 24.2378  13
  -9   2   0 11.1655 20.8459  13
  -9   2   0-16.9983 27.3136  23
  -9   2   0 132.658 40.7010  15
  -9   3   0-17.3902 27.9434  23
  -9  -3   0-27.1670 26.1920  13
  -9  -3   0 5.52539 21.7479  23
  -9  -3   0-5.61189 20.9549  36
  -9  -3   0 5.53143 25.7604  15
  -9   3   0-5.69067 27.4322  13
  -9   3   0-5.48444 25.5416  15
  -9  -4   0 80.9710 35.9941  36
  -9  -4   0 5.52364 23.8172  15
  -9  -4   0 60.1453 32.6389  13
  -9   4   0-5.46560 25.4550  15
  -9   4   0 11.6409 27.1074  13
  -9   4   0 41.5775 29.5724  23
  -9  -4   0 88.9365 33.8943  23
  -9   5   0 6.00018 21.1248  13
  -9   5   0 46.4935 33.1492  11
  -9   5   0 21.7550 25.3300  15
  -9  -5   0 23.8479 26.7566  36
  -9  -5   0 27.7235 25.8234  13
  -9  -5   0 33.9741 23.3760  23
  -9   5   0 61.5228 30.6309  23
   9   5   0-5.62470 25.2431  39
   9   6   0 5.78920 29.7122  39
  -9  -6   0 33.8143 28.0612  13
  -9  -6   0 18.4110 26.4636  36
  -9  -6   0 40.4816 32.9877  23
  -9   6   0 88.6717 43.1803  23
  -9   6   0 77.2800 43.1451  11
  -9   6   0 55.5077 32.5710  13
  -9   7   0 6.33894 26.1676  13
  -9  -7   0 17.5918 28.2673  23
  -9  -7   0 5.71593 26.6197  13
  -9  -7   0 6.30045 27.1652  36
   9   7   0 47.1695 35.9522  39
  -9   7   0-13.0526 33.4920  23
  -9   7   0 30.4124 32.9995  11
  -9   8   0 37.2539 29.9322  11
  -9   8   0 13.0107 24.2927  13
  -9  -8   0 48.0508 29.9049  23
  -9  -8   0 17.4553 21.7281  13
  -9   8   0 26.8551 36.4257  23
  -9  -8   0 32.2109 33.0617  36
   9   8   0 47.9239 34.1694  39
  -9  -9   0 12.1628 29.3156  23
  -9  -9   0 11.7829 27.4369  13
   9   9   0 6.07584 29.2887  39
  -9   9   0 6.63779 29.7881  13
  -9  -9   0-19.6490 30.5022  36
  -9   9   0 41.2967 33.1786  23
  -9   9   0 12.6530 34.3232  11
  -9  10   0-6.40499 32.8700  11
  -9  10   0 14.0384 34.9464  23
  -9 -10   0 37.1144 32.6651  23
   9  10   0 42.8331 37.3114  39
  -9 -10   0 29.8259 31.5005  13
  -9 -10   0 19.8257 31.8574  36
  -9  10   0-6.74729 30.2803  13
  -9 -10   0 33.9314 26.3377  20
  -9 -11   0 11.9590 31.5756  13
  -9 -11   0 12.4050 26.7431  23
  -9  11   0 20.4225 30.5500  13
  -9  11   0-7.09280 29.2797  23
  -9  11   0 6.43858 29.9851  11
  -9 -11   0 13.2058 29.6318  36
   9  11   0 6.12040 28.5034  39
  -9 -11   0 28.7301 25.7865  20
  -9  12   0 13.5865 32.7474  13
  -9  12   0 64.1742 37.4650  11
  -9  12   0 21.2902 33.0505  23
  -9 -12   0 30.8298 27.6714  23
  -9 -12   0 28.8713 25.9136  20
  -9 -12   0 5.94093 25.6157  13
  -9 -12   0 6.52005 26.9157  36
   9  12   0-6.04494 28.1523  39
  -9 -13   0 5.83419 37.0268  13
  -9  13   0-6.95702 31.2208  23
  -9 -13   0 76.0419 40.2168  36
   9  13   0-5.91289 28.5033  39
  -9  13   0-13.3556 31.0990  13
  -9  13   0 18.9455 32.4085  11
  -9 -13   0 6.06033 28.2235  23
  -9 -13   0 40.1040 32.6775  20
  -9 -14   0 6.04647 26.0700  36
  -9 -14   0 11.2932 27.2195  13
  -9  14   0-6.70402 40.0172  23
  -9 -14   0 16.7925 25.1196  20
  -9  14   0 6.12517 28.5253  11
   9  14   0 28.4173 32.4168  39
  -9 -14   0 5.87244 26.3535  23
  -9  14   0-6.47486 36.0407  13
   9  15   0 80.4356 35.9422  39
  -9  15   0 29.2000 34.0936  11
  -9 -15   0-5.37038 27.5600  13
  -9 -15   0-10.7321 24.9901  20
  -9  15   0 37.0028 36.0034  13
  -9 -15   0-11.1879 27.8503  23
  -9  15   0 12.6814 32.5395  23
  -9 -16   0 10.0866 24.3124  20
  -9 -16   0 5.22314 29.0742  23
  -9  16   0 49.0835 27.9886  11
   9  16   0-9.84197 22.9185  39
  -9  16   0 34.5635 27.7700  13
  -9  16   0 29.3866 24.2629  23
  -9 -16   0 40.0351 22.4592  13
   9  17   0-3.99996 21.1223  38
  -9 -17   0-4.62961 22.3171  20
  -9 -17   0 22.7729 24.7100  13
  -9  17   0 9.96471 30.3800  11
  -9  17   0 5.30068 25.5520  23
   9  17   0 4.38260 20.4100  39
  -9 -17   0 14.2960 22.9714  23
   9  18   0 3.56708 16.6121  38
  -9 -18   0-4.01704 21.2124  13
  -9 -18   0 8.46400 23.5564  23
  -9 -18   0 4.12729 21.7946  20
  -9  18   0-4.43222 24.6708  11
  -9  18   0 18.7968 26.8029  23
  -9 -19   0 6.87673 19.6118  13
  -9  19   0 3.81123 18.9750  11
  -9 -19   0 7.13579 17.1995  20
  -9 -19   0 36.0724 23.3298  23
   9  20   0-2.95279 13.2511  11
  -9 -20   0 2.94403 13.7106  20
  -9 -20   0-2.80136 17.4336  13
  -9 -20   0-20.5646 15.5134  23
  -9  20   0 18.8361 18.7392  11
 -10   0   0 1396.53 121.249  15
 -10   0   0 1553.30 126.415  13
 -10   0   0 1322.34 116.154  23
 -10   1   0 1669.07 131.090  23
 -10  -1   0 1494.79 123.353  13
 -10   1   0 1646.28 131.485  15
 -10  -1   0 1513.84 126.726  15
 -10  -1   0 1493.87 122.004  23
 -10   1   0 1597.57 128.871  13
 -10  -2   0 2555.15 159.571  23
 -10   2   0 2241.79 155.198  13
 -10   2   0 2375.54 157.389  15
 -10   2   0 2269.08 154.399  23
 -10  -2   0 2576.37 163.688  15
 -10  -2   0 2037.74 144.345  13
 -10   3   0 14444.8 419.500  13
 -10   3   0 14575.7 418.263  23
 -10   3   0 14434.2 413.397  15
 -10  -3   0 14977.0 413.120  23
 -10  -3   0 14502.9 411.788  13
 -10  -3   0 14002.2 409.173  15
 -10  -3   0 14081.2 411.820  36
 -10  -4   0 31284.3 670.512  36
 -10  -4   0 31187.4 654.222  15
 -10   4   0 31711.2 671.707  13
 -10   4   0 30589.0 651.018  15
 -10  -4   0 31106.4 652.677  13
 -10   4   0 31040.0 672.547  23
 -10  -4   0 32180.3 657.785  23
 -10  -5   0 1296.38 115.837  13
 -10  -5   0 970.338 100.274  15
 -10   5   0 1040.47 110.394  13
 -10   5   0 1087.57 106.913  15
 -10   5   0 1335.41 123.791  23
 -10  -5   0 1297.74 121.318  36
 -10  -5   0 1108.48 108.614  23
  10   5   0 1105.59 113.809  39
 -10  -6   0 1506.98 129.870  36
 -10  -6   0 1040.49 103.861  13
 -10  -6   0 1334.91 117.160  23
  10   6   0 1414.00 119.690  39
 -10   6   0 1265.16 120.265  13
 -10   6   0 1217.82 120.442  23
  10   7   0 1286.25 116.340  39
 -10  -7   0 1312.80 124.565  36
 -10  -7   0 1551.49 126.778  13
 -10   7   0 1787.82 145.955  23
 -10   7   0 1481.39 128.445  13
 -10  -7   0 1650.74 130.470  23
  10   8   0 5404.51 239.113  39
 -10  -8   0 5151.83 232.349  13
 -10  -8   0 5447.24 237.455  23
 -10  -8   0 5383.67 249.609  36
 -10   8   0 4732.04 241.747  23
 -10   8   0 5429.96 247.521  11
 -10   8   0 5410.28 250.206  13
 -10  -9   0 596.388 80.9818  13
 -10   9   0 750.650 94.7817  13
  10   9   0 805.358 93.6388  39
 -10   9   0 640.860 94.9819  23
 -10  -9   0 735.492 88.2600  23
 -10   9   0 793.801 98.1571  11
 -10  10   0 4290.27 220.963  11
 -10  10   0 4523.13 225.992  13
 -10 -10   0 4383.82 209.590  13
 -10  10   0 4043.71 234.376  23
 -10 -10   0 4615.77 230.947  36
  10  10   0 4099.06 205.201  39
 -10 -10   0 4620.22 216.905  23
  10  11   0 5283.41 228.335  39
 -10  11   0 5341.96 244.638  13
 -10 -11   0 5570.55 236.862  23
 -10 -11   0 5486.28 231.757  13
 -10 -11   0 5149.86 243.267  36
 -10  11   0 5190.68 240.725  11
 -10 -12   0 13582.6 386.379  23
 -10 -12   0 13864.9 383.658  13
 -10  12   0 13068.6 414.285  23
  10  12   0 13460.5 378.036  39
 -10 -12   0 14246.2 411.089  36
 -10  12   0 14173.8 411.093  13
 -10  12   0 13142.6 395.645  11
 -10 -13   0 1855.39 130.771  23
 -10 -13   0 1808.13 127.498  13
 -10  13   0 1735.44 133.884  13
  10  13   0 1796.23 126.366  39
 -10 -13   0 1530.02 116.083  20
 -10  13   0 1786.31 140.032  23
 -10  13   0 1832.36 134.499  11
 -10 -13   0 1824.61 137.113  36
  10  14   0 9534.74 295.436  39
 -10 -14   0 9576.73 300.326  23
 -10  14   0 9419.61 317.292  23
 -10  14   0 9748.09 319.275  13
 -10 -14   0 9104.03 289.614  20
 -10 -14   0 9791.79 299.785  13
 -10  14   0 9656.34 312.952  11
 -10 -15   0 1446.78 106.808  20
  10  15   0 1433.71 105.291  39
 -10  15   0 2061.46 132.357  11
 -10  15   0 1997.95 133.985  13
 -10  15   0 1868.97 130.250  23
 -10 -15   0 1735.91 115.835  13
 -10 -15   0 1797.15 118.924  23
  10  16   0 9232.26 267.724  39
 -10 -16   0 9623.92 277.053  13
 -10 -16   0 9561.80 276.439  23
 -10 -16   0 9438.63 274.423  20
 -10  16   0 10407.7 303.810  23
 -10  16   0 10230.9 298.470  11
 -10 -17   0 274.376 43.8795  20
 -10 -17   0 275.731 45.7502  13
 -10  17   0 188.595 44.6498  23
  10  17   0 233.550 38.9341  39
 -10 -17   0 194.037 38.9512  23
 -10  17   0 248.171 47.1047  11
 -10 -18   0 98.5023 27.3928  20
 -10  18   0 167.051 35.3100  11
 -10  18   0 92.1424 29.6193  23
 -10 -18   0 133.240 29.9450  13
 -10 -18   0 103.660 27.4001  23
 -11   0   0 6.16243 27.6550  13
 -11   0   0 12.9028 31.0992  15
 -11   0   0 6.26240 32.1377  23
 -11  -1   0 6.18751 31.7532  23
 -11  -1   0 6.43996 29.9912  15
 -11   1   0 6.43222 33.0090  15
 -11   1   0 6.21732 26.8066  13
 -11  -1   0 6.11101 28.4593  13
 -11   1   0-12.6595 31.5132  23
  11   2   0-5.67918 25.4880  39
 -11  -2   0-6.12638 28.5325  23
 -11  -2   0 63.9659 35.6063  15
 -11   2   0 63.8225 41.2777  15
 -11  -2   0 36.3896 32.9055  13
 -11   2   0 50.2112 35.8001  13
 -11   2   0 83.2651 44.3873  23
 -11   3   0 6.33820 28.4441  13
 -11  -3   0 12.1558 31.1912  23
  11   3   0 103.403 47.4281  39
 -11  -3   0 6.01725 29.0067  13
 -11   3   0 44.1004 36.7796  15
 -11   3   0 38.8963 36.9759  23
 -11  -3   0-18.9565 30.4605  15
 -11  -4   0 41.7183 36.3410  13
 -11   4   0 70.2565 40.5359  13
 -11  -4   0 96.2092 38.8901  23
 -11   4   0 78.5119 39.8951  23
  11   4   0-5.76677 28.7121  39
 -11  -4   0-6.15665 27.6306  15
 -11   4   0 18.4113 28.5825  15
  11   5   0-5.72086 32.6308  39
 -11  -5   0 53.6058 33.9731  23
 -11  -5   0 47.2059 32.0141  13
 -11   5   0 89.8814 45.2032  13
 -11   5   0 59.8149 36.4729  15
 -11   5   0 32.7118 30.4689  23
 -11  -5   0-11.9946 29.8589  15
 -11   6   0-12.8591 30.9937  13
  11   6   0-5.65668 33.7655  39
 -11  -6   0 23.5158 27.3787  23
 -11  -6   0 11.6478 26.1358  13
 -11   6   0 13.1341 32.6948  23
 -11  -7   0-11.6041 28.8864  23
 -11   7   0 19.8263 31.8578  23
  11   7   0 22.3261 29.4741  39
 -11  -7   0 17.2045 26.7077  13
 -11   7   0 6.39013 30.8039  13
 -11   8   0 6.55436 39.9657  23
 -11  -8   0 16.8266 28.7843  13
 -11  -8   0 45.4090 31.5952  23
  11   8   0 16.4075 29.6725  39
 -11   8   0-6.31729 30.4531  13
 -11  -9   0 22.0609 26.5868  23
 -11   9   0 18.5708 26.6906  13
  11   9   0 5.32574 26.5154  39
 -11   9   0 6.43395 31.0155  23
 -11  -9   0 32.6859 29.5557  13
 -11 -10   0 31.5873 27.8012  13
 -11  10   0 24.9987 32.0733  23
 -11 -10   0 26.7682 26.6550  23
  11  10   0 66.6514 33.1595  39
 -11  10   0-5.98841 32.4900  13
 -11  11   0 28.6725 25.7382  13
  11  11   0 24.4819 26.5679  39
 -11 -11   0 75.2016 29.9291  13
 -11  11   0 5.97032 33.2351  23
 -11 -11   0 51.0255 25.4073  23
 -11  12   0-5.39843 30.7912  13
 -11  12   0-16.8125 33.4521  23
 -11 -12   0 4.80099 27.3836  23
 -11 -12   0 4.71181 23.4584  13
  11  12   0-27.6284 20.6647  39
 -11 -13   0 4.35936 20.3018  13
 -11 -13   0 4.44824 22.1460  23
 -11  13   0-25.8077 30.1327  23
 -11  13   0 5.00396 22.4560  13
  11  13   0 46.7109 27.4634  39
 -11 -14   0-3.95795 23.6255  13
  11  14   0 15.3299 19.0804  39
 -11  14   0-13.6408 28.2967  13
 -11  14   0 4.65591 22.4439  23
 -11 -14   0-8.09237 21.3663  23
 -11  15   0-12.2122 23.7647  23
 -11 -15   0-3.51140 16.9267  13
 -11 -15   0 3.59834 21.0069  23
  11  15   0 6.70814 16.6986  39
 -11  15   0-4.03449 23.5530  13
 -11 -16   0 6.02323 17.5818  13
 -11 -16   0 3.08477 14.8704  23
  11  16   0 11.3285 14.1002  39
 -11  16   0 6.97915 19.4240  23
 -12   0   0 39463.8 747.603  23
 -12   0   0 37541.6 746.986  15
 -12   0   0 39258.1 746.021  13
 -12  -1   0 14136.1 406.345  15
 -12   1   0 14070.9 404.909  15
 -12   1   0 14662.6 408.184  23
 -12  -1   0 14683.2 403.970  23
 -12   1   0 14753.5 406.028  13
  12   1   0 13797.2 379.243  39
 -12  -1   0 15026.6 406.425  13
 -12  -2   0 1695.15 127.151  23
 -12   2   0 1584.60 127.961  15
 -12   2   0 1554.87 125.111  23
 -12   2   0 1640.11 126.448  13
 -12  -2   0 1531.83 124.984  15
  12   2   0 1365.69 109.839  39
 -12  -2   0 1558.70 122.224  13
 -12  -3   0 2096.65 144.091  15
 -12   3   0 2091.03 143.715  13
 -12  -3   0 2184.90 143.391  23
  12   3   0 2165.08 137.595  39
 -12  -3   0 1984.26 137.131  13
 -12   3   0 2136.83 146.588  23
 -12   3   0 1926.43 138.612  15
 -12  -4   0 1949.59 134.278  13
 -12   4   0 2017.18 143.564  23
  12   4   0 1814.88 125.076  39
 -12  -4   0 2009.48 136.400  23
 -12   4   0 1963.27 138.911  13
 -12  -4   0 1785.31 132.096  15
 -12   4   0 1796.80 132.107  15
 -12  -5   0 2245.79 142.456  23
 -12   5   0 2276.08 149.563  13
 -12  -5   0 2112.73 140.026  15
  12   5   0 2100.93 134.144  39
 -12   5   0 2408.15 155.215  23
 -12   5   0 2164.14 141.489  15
 -12  -5   0 2364.60 145.841  13
 -12  -6   0 3983.89 188.420  23
 -12  -6   0 3590.42 180.007  13
  12   6   0 3675.40 176.813  39
 -12   6   0 3756.40 191.678  13
 -12   6   0 3804.91 195.406  23
 -12  -7   0 23785.2 505.809  23
 -12  -7   0 23020.8 502.611  13
  12   7   0 21196.1 479.162  39
 -12   7   0 21693.5 520.009  23
 -12   7   0 22513.0 518.099  13
 -12   8   0 12104.8 352.641  13
 -12  -8   0 12827.1 343.414  23
 -12  -8   0 12295.6 338.823  13
 -12   8   0 11670.7 352.205  23
  12   8   0 11759.5 324.983  39
 -12   9   0 1406.03 111.624  13
 -12   9   0 1431.47 114.545  23
  12   9   0 1571.27 107.827  39
 -12  -9   0 1587.01 111.386  23
 -12  -9   0 1635.57 112.937  13
 -12 -10   0 17.2906 23.4522  23
 -12  10   0 14.4843 23.2745  13
 -12 -10   0-4.27719 23.2056  13
  12  10   0 65.0901 29.0874  39
 -12  10   0 5.01243 27.1944  23
 -12  11   0 180.783 45.1290  23
 -12 -11   0 240.435 44.3996  23
 -12  11   0 241.850 48.0165  13
 -12 -11   0 182.180 41.0205  13
  12  11   0 230.270 42.0966  39
  12  12   0 964.591 75.7085  39
 -12  12   0 980.487 83.9424  13
 -12 -12   0 959.169 77.9333  13
 -12 -12   0 972.013 77.9063  23
 -12 -13   0 11032.0 264.534  13
  12  13   0 10024.7 249.042  39
 -12 -13   0 10086.2 255.897  23
 -12  13   0 11033.8 278.379  13
 -12  14   0 198.889 36.0809  13
 -12 -14   0 258.174 37.2691  23
 -12  14   0 177.595 34.0273  23
 -12 -14   0 214.520 34.0471  13
  12  14   0 146.291 27.6782  39
 -13   0   0-14.5283 23.3449  23
 -13   0   0-14.2750 25.1272  13
 -13   0   0 5.04834 25.1339  15
 -13  -1   0-4.72296 23.5137  13
 -13   1   0 9.75726 22.7201  23
 -13   1   0-5.02052 24.9952  15
 -13  -1   0-4.80871 23.9407  23
  13   1   0-8.37312 24.9901  39
 -13   1   0 9.57372 23.0751  13
 -13   2   0 4.89009 23.5729  23
 -13   2   0 14.3601 25.9695  13
  13   2   0 8.25027 20.5376  39
 -13  -2   0 4.71114 21.1421  23
 -13   2   0 4.88418 21.0588  15
 -13  -2   0-4.88063 23.5273  15
 -13  -2   0 32.4566 23.7947  13
 -13  -3   0 18.9460 27.0161  15
 -13  -3   0 22.6496 23.9212  13
 -13   3   0 4.74298 22.0889  15
 -13  -3   0 50.5240 28.0069  23
  13   3   0 4.05060 19.5266  39
 -13   3   0-4.75524 23.6750  13
 -13   3   0 29.2142 25.7119  23
 -13   4   0-4.77480 23.0170  23
  13   4   0 15.9611 21.0711  39
 -13  -4   0-4.47401 20.0778  23
 -13  -4   0 4.41060 21.2613  13
 -13   4   0 4.67773 23.2885  13
 -13   4   0-18.1745 32.9753  15
  13   5   0 7.71598 18.5975  39
 -13   5   0 18.7185 24.7113  23
 -13  -5   0 12.9246 22.7498  23
 -13   5   0-4.55206 26.5746  13
 -13   5   0-21.1784 22.9799  15
 -13  -5   0 17.0124 19.8069  13
  13   6   0 14.8253 19.5719  39
 -13   6   0 13.2168 20.5175  13
 -13  -6   0 16.3006 20.9133  13
 -13   6   0-9.08543 22.6167  23
 -13  -6   0 12.3912 20.5640  23
 -13  -7   0-3.86648 19.2497  13
 -13   7   0 8.70745 21.6755  23
 -13  -7   0 3.92160 19.5241  23
  13   7   0-3.52173 17.5333  39
 -13   7   0 4.21573 18.9187  13
  13   8   0-3.32244 17.5445  39
 -13  -8   0 3.62634 15.6353  13
 -13  -8   0-7.32589 22.3349  23
 -13   8   0-12.3546 24.0417  23
 -13   8   0 7.94515 18.5005  13
 -13  -9   0 10.0491 17.6886  13
 -13   9   0 3.69451 18.9597  13
 -13   9   0 3.81903 19.5987  23
  13   9   0 12.3484 16.3018  39
 -13  -9   0-3.39163 17.4054  23
 -13  10   0-13.8584 23.2222  23
 -13 -10   0-3.04524 18.1777  13
 -13  10   0-3.36284 19.6322  13
  13  10   0 5.63383 14.0246  39
 -13 -10   0-21.6130 18.4304  23
  13  11   0 32.6218 16.8196  39
 -13 -11   0 2.70673 12.6055  13
 -13 -11   0-2.74943 15.6820  23
 -13  11   0 2.99163 15.3526  13
 -14   0   0 952.725 74.8442  23
 -14   0   0 1209.54 84.5397  13
 -14   0   0 1066.49 80.9537  15
 -14   1   0 950.207 75.9991  15
 -14   1   0 1010.05 76.4564  13
 -14   1   0 846.275 70.6723  23
 -14  -1   0 859.691 73.0964  15
 -14  -1   0 842.585 70.0718  23
 -14  -1   0 1029.15 77.5717  13
 -14   2   0 2305.01 116.758  15
 -14  -2   0 2407.70 118.316  15
 -14  -2   0 2397.04 117.172  13
 -14   2   0 2164.07 113.387  23
 -14   2   0 2584.56 122.250  13
 -14  -2   0 2245.36 113.079  23
 -14   3   0 30.5804 23.1735  23
  14   3   0 84.2517 23.4457  39
 -14  -3   0 31.9756 21.4426  13
 -14   3   0 115.781 29.4112  13
 -14   3   0 64.6156 24.7974  15
 -14  -3   0 64.5295 24.1043  15
 -14  -3   0 42.2676 23.6062  23
 -14   4   0 549.754 54.7549  15
 -14  -4   0 525.435 54.4046  23
 -14   4   0 386.048 50.3578  23
 -14   4   0 734.661 65.1844  13
 -14  -4   0 648.929 59.4803  13
 -14  -4   0 557.915 54.9229  15
  14   4   0 527.588 50.0528  39
 -14   5   0 2087.83 104.929  13
  14   5   0 1724.19 87.1271  39
 -14  -5   0 2061.42 101.621  13
 -14  -5   0 1870.71 97.0068  23
 -14  -6   0 13.6084 14.7668  13
 -14   6   0 14.3901 14.7703  13
   0   0   1 13.2392 5.18319  33
   0   0  -1 3.47259 4.61770   9
   0   0   1 4.81759 6.00017  24
   0   0   1 1.18265 4.65994   9
   0   0   1 13.8791 5.79774  32
   0   0  -1 7.90438 5.85895   8
   0   0  -1 22.2733 5.74421  32
   0   0  -1 5.51613 4.76898  25
   0   0   1 144.835 13.8414   4
   0   0  -1 91.7749 11.1261   4
   0   0  -1 135.445 10.8649  33
   0  -1   1 37935.1 475.029   4
   0   1  -1 37199.1 473.866  25
   0   1   1 36697.9 474.385   4
   0  -1   1 37584.6 456.554  32
   0   1   1 37300.8 466.610  33
   0   1  -1 37357.6 469.134   9
   0  -1  -1 37372.9 467.026  33
   0   1  -1 38048.1 473.069   8
   0  -1   1 38710.4 473.327   8
   0   1   1 37822.9 444.140   5
   0  -1  -1 37455.3 472.187  32
   0  -1   1 37224.5 469.750   9
   0   1   1 37393.3 469.912   9
   0  -1   1 38932.2 462.559  33
   0   1  -1 37189.7 461.937  33
   0  -1  -1 38079.3 470.635   2
   0   1  -1 37699.4 474.007  30
   0   1  -1 38264.1 471.360  24
   0   1  -1 37861.3 470.305   2
   0  -1  -1 37970.3 469.088   9
   0  -1   1 37466.1 469.275  18
   0   1  -1 37818.1 455.811  32
   0  -1  -1 37833.9 475.037   4
   0   1  -1 36500.9 471.239  18
   0   1   1 37642.2 472.587  32
   0   1  -1 38665.7 444.547   5
   0   1   1 41939.5 459.067  24
   0  -1  -1 32433.2 451.579  24
   0  -1   1 37192.8 473.129  25
   0   2  -1 10.8552 5.91746  25
   0   2  -1 24.0643 8.40809   8
   0   2   1 16.6641 7.86639  31
   0  -2   1 63.6202 6.60726  31
   0  -2   1 17.4335 7.56230   8
   0  -2  -1 32.9041 7.63506   2
   0   2   1 26.6816 7.52288   4
   0   2  -1 113.235 12.4594  30
   0  -2  -1 39.4165 7.62974   9
   0  -2   1 39.3782 11.0066  24
   0   2   1 57.0633 9.13003   9
   0   2  -1 61.5262 9.05702   9
   0  -2   1 18.7163 6.85370   3
   0  -2  -1 32.2062 4.89145  24
   0   2   1 30.9605 8.98998  32
   0   2  -1 69.0847 9.32159   2
   0  -2  -1 15.1219 7.56079   4
   0   2  -1 54.9939 9.92309  24
   0  -2   1 143.094 13.5738  25
   0  -2   1 50.3608 8.98978   9
   0   2   1 3.40797 4.47620   5
   0  -2  -1 30.0986 8.68965  32
   0   2   1 14.8990 6.62918  27
   0   2  -1 17.6424 7.32472  18
   0  -2   1 4.78976 3.50029  32
   0   2  -1 11.4212 3.73144  32
   0  -2   1 5.66311 5.13886  33
   0  -2   1 15.1997 6.74059  18
   0  -2   1 12.4814 7.22610  30
   0   2  -1 30.5506 8.33862   3
   0   2  -1 39.7376 6.76320   5
   0  -3   1 19822.0 265.496   6
   0  -3   1 20166.3 266.345   9
   0  -3   1 20063.9 273.479  33
   0   3   1 19957.0 285.426  31
   0   3   1 19846.2 265.608  27
   0  -3   1 20140.5 260.662  31
   0  -3   1 17922.1 279.721  29
   0  -3  -1 19961.2 265.455  27
   0   3   1 19542.8 257.544  29
   0  -3   1 20757.6 286.812  24
   0   3  -1 20124.3 280.540   8
   0  -3   1 19970.7 277.028   8
   0   3   1 20053.9 268.527   5
   0   3   1 20303.2 279.294   4
   0  -3   1 19568.3 274.911  25
   0   3  -1 19654.7 262.950   9
   0  -3  -1 19613.8 280.084  32
   0   3  -1 19611.6 264.083   2
   0  -3   1 19887.6 251.931  26
   0   3  -1 20066.6 273.782  25
   0  -3  -1 19607.0 262.548   9
   0  -3  -1 19641.2 264.694   2
   0   3  -1 19764.6 281.795  24
   0   3   1 19835.8 282.931  32
   0   3  -1 20565.3 280.914  30
   0   3  -1 20316.7 269.325   5
   0  -3  -1 20235.9 277.255   4
   0   3   1 19648.8 265.912   9
   0  -3   1 19856.7 276.823   3
   0  -3   1 20102.1 276.972  30
   0   3  -1 20921.1 260.057  31
   0  -3   1 20101.6 270.598  18
   0   3  -1 19472.9 268.933  18
   0   3   1 19465.1 265.150   6
   0   3  -1 20143.7 280.823   3
   0   3   1 19898.9 290.393  26
   0   4   1 89.3218 10.8246   6
   0  -4   1 5.86881 6.09097   3
   0  -4  -1 10.4997 5.38860   2
   0   4  -1 116.774 11.0789   2
   0   4  -1 14.9680 7.31869  31
   0   4   1 7.09051 8.94951  31
   0   4  -1 7.24672 6.94221  30
   0  -4   1 41.2957 9.87468  25
   0   4  -1 4.62841 7.64552  16
   0   4   1 3.63985 9.18818  26
   0   4  -1 4.95618 6.74524  25
   0  -4   1 19.8945 12.2289  24
   0   4   1 51.9808 9.45940  27
   0  -4   1 1.89715 6.98808  29
   0   4  -1 44.4722 8.60812  18
   0   4   1 7.46769 8.29494  32
   0  -4  -1 29.4053 10.4292   4
   0   4  -1 37.3591 9.46167   5
   0   4  -1-1.00695 7.92944   3
   0   4  -1 1.03062 6.41743   8
   0  -4   1 51.0533 11.9312  30
   0  -4   1 66.9428 9.87837   6
   0  -4   1 12.4322 5.55042  26
   0  -4  -1 11.0100 8.63372  32
   0   4  -1 96.8238 10.1353   9
   0  -4   1 54.3741 9.45274   9
   0   4  -1 4.04241 8.05701  24
   0   4   1 6.12123 7.46477   5
   0  -4  -1 16.4031 8.07301   3
   0  -4   1 49.1528 9.96303  18
   0  -4   1-0.95436 6.61713   8
   0  -4  -1-0.68975 4.70706  27
   0   4   1 28.6354 6.48865  29
   0   4  -1 26.0146 7.85280  17
   0   4   1 89.4337 10.6293   9
   0  -4   1 1.45997 6.09871  31
   0  -4  -1 42.0692 8.88250  16
   0   5   1 2173.81 70.5028  32
   0   5   1 2057.21 51.0328   6
   0  -5  -1 2282.93 71.5442   3
   0  -5  -1 2272.70 69.9201   4
   0   5   1 2173.23 75.1487  26
   0  -5  -1 2033.26 56.8857  27
   0  -5   1 2132.00 63.9110  25
   0   5   1 2076.85 66.4472   5
   0   5  -1 2094.51 49.5564   2
   0   5   1 2099.39 51.7705   9
   0   5   1 2177.58 52.2214  29
   0   5  -1 2187.07 58.2045  18
   0  -5   1 2329.47 70.4697  30
   0   5  -1 2196.67 68.2616   5
   0   5  -1 2149.98 62.8004  25
   0  -5   1 2161.39 68.2336   8
   0   5   1 1951.58 57.3503  27
   0   5  -1 2127.23 67.4304  24
   0   5   1 1932.15 71.7174  31
   0   5  -1 2197.84 66.5934  16
   0   5  -1 2267.43 64.0143  31
   0  -5   1 2202.95 69.3014   3
   0  -5  -1 2107.87 66.8249  32
   0  -5   1 2160.93 58.9962  18
   0  -5   1 2060.62 64.7739  29
   0   5  -1 2271.17 71.3062   8
   0   5  -1 2326.07 72.6637  30
   0  -5  -1 2091.22 60.0178  16
   0  -5   1 2245.25 73.9382  24
   0   5  -1 2208.95 69.6890   3
   0  -5   1 2098.89 51.3252   6
   0  -5   1 2702.09 69.8432  31
   0   5  -1 2046.86 59.1628  17
   0  -6  -1 52.7297 13.8781   4
   0  -6   1 13.8119 9.41764   8
   0   6   1 11.2675 8.58986  32
   0  -6  -1 5.74282 9.11347  30
   0  -6   1 73.3884 14.8268  30
   0  -6   1 8.58285 9.03028  31
   0   6   1 11.3848 10.7131  26
   0   6  -1 7.32789 7.52324   8
   0  -6   1 14.5096 9.21029   3
   0  -6   1 47.9370 15.7118  24
   0   6   1 9.52882 8.80564   5
   0   6  -1 10.2601 8.16057  30
   0  -6   1 7.02444 6.83706  29
   0  -6  -1 43.0734 11.9060  17
   0   6  -1 12.1465 7.23948  17
   0  -6  -1 22.7101 10.8811  32
   0   6  -1 8.42601 9.57536   3
   0  -6  -1 2.16188 5.86719  16
   0   6  -1 6.27601 7.65573  16
   0   6  -1 14.7057 8.64799  24
   0  -6  -1 2.98845 6.96101   3
   0   6  -1 4.79402 7.31013  31
   0   6  -1 30.5005 10.9149   5
   0   7   1 45085.3 627.793  26
   0  -7   1 43534.7 613.800   8
   0  -7  -1 41963.8 587.380  16
   0  -7   1 44615.5 607.235  31
   0   7  -1 44012.0 585.729  17
   0  -7  -1 44560.0 603.639  17
   0   7  -1 42864.8 604.224  24
   0  -7   1 47674.6 629.859  24
   0   7   1 44237.2 611.513  32
   0   7   1 42423.6 609.708   5
   0   7  -1 44059.3 614.731   3
   0   7  -1 44661.3 602.983  16
   0   7  -1 45457.4 617.634   5
   0   7  -1 46235.4 607.077  31
   0  -7  -1 43623.3 598.471  32
   0  -7   1 42458.2 615.596  30
   0  -7  -1 44106.7 616.852  30
   0   7   1 44928.5 638.193  31
   0  -7  -1 45482.4 615.745   4
   0   8   1 14.3268 12.6105  31
   0  -8  -1 20.3846 14.9491   4
   0   8   1 54.4741 18.4404  26
   0  -8   1 17.9091 15.2688  24
   0   8   1 24.7941 13.4298   5
   0   8  -1 5.00463 8.81117  16
   0  -8  -1 27.8915 15.0843  30
   0  -8   1 15.1969 11.5845   8
   0  -8   1-5.74296 15.6253  30
   0   8  -1 11.4529 11.6405   3
   0   8  -1 60.2710 17.7834   5
   0  -9  -1 65017.9 859.404   4
   0   9  -1 62145.3 836.086  16
   0   9   1 61806.6 886.176  31
   0  -9  -1 62834.6 862.624  30
   0  -9   1 62560.4 857.856   8
   0   9  -1 64803.8 870.618   5
   0   9  -1 61864.4 856.226   3
   0  -9  -1 60814.3 860.447   8
   0   9   1 63707.5 866.042   5
   0   9   1 62321.4 864.224  26
   0  10   1 74.2695 21.6505   5
   0 -10  -1 49.2322 19.3794   4
   0 -10   1 50.6662 19.6929   8
   0  10   1 7.84963 13.8197  26
   0 -10  -1 102.445 23.8036   8
   0 -10  -1 5.31457 12.3781  30
   0  10  -1 70.6419 20.5932   3
   0  10  -1 2.13890 10.9799  16
   0  10  -1 21.5241 15.3484   5
   0  10   1 9.38697 16.9779  31
   0 -10   1 17.8514 15.2249  30
   0 -11   1 11785.0 268.659  30
   0 -11  -1 11581.0 271.136   8
   0 -11  -1 12066.8 269.331   4
   0  11   1 11552.0 271.833   5
   0  11  -1 11837.0 276.028   5
   0  11  -1 11259.6 264.735   3
   0  11   1 11202.8 285.263  31
   0 -11   1 11520.4 266.984   8
   0 -11  -1 11142.4 269.616  30
   0  12   1 89.0268 29.3691  31
   0 -12  -1 67.2891 23.2552   4
   0  12  -1 3.53772 14.6046   5
   0 -12   1-3.30908 13.0251  30
   0  12   1 6.92644 14.9327   5
   0 -12  -1 49.1429 21.4040  30
   0 -12  -1 3.40154 16.3978   8
   0 -12   1 6.56912 12.2653   8
   0  12  -1 16.3607 15.2393   3
   0  13   1 973.818 79.6214  11
   0  13   1 869.115 77.3604  21
   0  13  -1 952.194 77.0264  22
   0  13   1 808.129 69.5591  37
   0  13  -1 841.532 75.8800  11
   0  13  -1 896.162 72.6320  10
   0  13   1 916.129 76.6772  10
   0  14   1 12.8045 17.6195  11
   0  14   1 8.20331 17.6850  10
   0  14  -1 11.3661 18.8628  10
   0  14  -1 4.02320 18.7366  22
   0  14   1 7.82335 17.5546  37
   0  14  -1 4.00372 18.6458  39
   0  14  -1 30.7080 21.8407  11
   0  15   1 3869.29 172.906  10
   0  15  -1 3905.83 180.802  11
   0  15  -1 3635.77 166.832  22
   0  15   1 3673.33 165.415  37
   0  15   1 3414.20 166.975  11
   0  15  -1 3938.14 169.726  10
   0  16   1 35.6543 25.3595  11
   0  16  -1 36.6971 25.2724  11
   0  16  -1 14.1340 20.3148  22
   0  16   1 4.68766 18.4519  37
   0  16   1 23.9431 25.2879  10
   0  16  -1 26.7783 22.2211  10
   0  17  -1 989.516 91.7339  22
   0  17   1 632.969 78.5756  37
   0  17   1 874.390 89.1266  10
   0  17  -1 860.812 91.5635  11
   0  17  -1 905.526 86.4777  10
   0  17   1 917.621 93.9764  11
   0  18  -1 15.0833 25.8029  10
   0  18  -1-5.21232 23.3925  22
   0  18   1 92.0839 39.8842  11
   0  18   1 37.7214 30.7370  37
   0  18  -1 29.6642 27.6307  11
   0  18   1 37.1861 30.3009  10
   0  19  -1 10570.6 322.913  10
   0  19   1 10429.1 328.962  10
   0  19  -1 10623.8 323.279  22
   0  19   1 10570.5 339.928  11
   0  19  -1 10326.8 343.330  11
   0  20  -1-10.3288 31.4901  10
   0  20   1 55.2748 34.3990  10
   0  20   1 6.00170 27.9504  11
   0  20  -1 6.19683 31.8011  11
   0  21  -1 453.177 71.9728  11
   0  21  -1 529.797 71.1223  10
   0  21   1 526.320 77.2455  11
   0  21   1 488.846 70.6782  10
   0  22   1 5.06245 29.5551  10
   0  22   1 77.1541 31.4340  11
   0  22  -1-4.80533 23.9249  10
   0  22  -1 34.1857 27.4663  11
   0  23   1 641.681 72.4853  10
   0  23  -1 635.839 70.7203  10
   0  23   1 680.751 76.1640  11
   0  23  -1 647.103 77.6840  11
   0 -24   1-4.47335 24.2697  34
   0  24   1-4.35805 22.3651  11
   0  24  -1 31.5516 23.8020  11
   0  24  -1 15.4260 19.2005  10
   0  24   1 39.8774 23.8037  10
   0 -25   1 57.2090 23.1391  34
   0  25  -1 125.654 31.8793  11
   0  25  -1 74.6581 26.1959  10
   0  25   1 50.0627 23.1432  10
   0  25   1 75.0649 26.3336  11
   1   0   1 2401.16 56.3475  32
   1   0  -1 2423.59 60.2903  24
  -1   0   1 2156.21 56.6708   4
  -1   0  -1 2182.43 54.0143  32
   1   0   1 2254.03 56.9713   4
   1   0  -1 2279.21 62.1146  18
   1   0  -1 2232.44 56.4924  32
  -1   0   1 2297.70 62.8509  25
  -1   0  -1 2424.80 48.8580   1
   1   0  -1 2342.39 44.5131  31
   1   0   1 2430.03 53.1881  24
   1   0   1 2385.31 62.4605  33
   1   0  -1 2554.08 52.6608  26
  -1   0   1 2339.29 59.5772   9
  -1   0   1 2403.23 49.3177   1
  -1   0  -1 2280.95 60.6213  33
  -1   0  -1 2254.36 56.3297   8
  -1   0   1 2412.55 44.9532  31
  -1   0   1 2390.92 60.1125   6
   1   0  -1 2281.41 55.9693   8
   1   0  -1 2272.87 61.1631  25
  -1   0   1 2345.28 50.7507  26
   1   0  -1 2275.40 59.1599   9
  -1   0   1 2655.21 65.8492  18
   1   0   1 2370.28 57.9985   2
  -1   0  -1 2383.90 58.6086   2
  -1   0   1 2388.77 57.1122  29
   1   0  -1 2297.02 56.6660   4
   1   0  -1 2292.11 60.3312   6
  -1   0  -1 2361.84 58.7965   7
  -1   0  -1 2321.10 53.1092  24
  -1   0  -1 2385.68 57.4278   4
   1  -1  -1 14327.7 209.857  26
  -1   1  -1 14727.8 195.032   1
   1   1  -1 14741.9 213.220  30
   1   1   1 14873.7 213.526  32
   1   1  -1 14073.0 218.638  18
  -1  -1   1 14695.8 208.185   8
  -1  -1   1 11743.4 208.036  29
   1   1   1 14864.4 194.177  24
   1  -1   1 14817.6 202.963  32
   1   1  -1 14848.6 213.432  29
  -1  -1  -1 14354.4 211.384   7
  -1   1  -1 14663.3 211.930   7
  -1   1   1 14279.5 201.883  29
   1  -1   1 14442.3 215.084  33
   1  -1   1 14378.9 196.772   1
  -1   1  -1 16044.0 211.757   3
   1  -1  -1 14545.8 215.434  25
  -1  -1   1 14250.0 185.512  26
   1  -1  -1 14591.5 216.470  18
   1   1   1 13221.6 216.360  33
   1  -1  -1 15201.7 197.715   1
   1  -1  -1 14554.2 213.849   6
  -1   1   1 14142.6 214.532  27
   1   1  -1 14134.2 217.711  25
  -1   1   1 14210.5 208.909  26
  -1  -1   1 14581.0 220.871  25
   1  -1  -1 14412.6 213.731   9
  -1   1  -1 14436.2 210.754   2
   1  -1   1 14370.4 208.730   4
  -1   1  -1 14574.7 215.785  33
   1  -1  -1 14219.4 215.303  32
   1   1  -1 14420.3 213.823   6
   1   1   1 14701.3 210.125   2
  -1  -1   1 14402.7 212.631   6
   1   1  -1 14751.6 215.016   9
   1   1  -1 14353.4 206.856   8
   1  -1   1 14668.7 208.479   8
   1   1  -1 14642.8 187.515  26
  -1   1   1 15047.9 203.901  31
   1   1  -1 13888.0 222.705  24
  -1  -1  -1 14360.3 210.400   4
   1  -1  -1 14635.0 210.000   4
  -1  -1  -1 14277.0 212.054  32
  -1  -1   1 14288.2 209.628   4
  -1  -1   1 14707.3 182.070  33
   1  -1   1 14686.5 208.550  24
  -1   1   1 13680.9 207.297   4
  -1   1   1 14494.1 212.920   9
   1  -1  -1 14125.7 195.775   5
  -1  -1   1 14726.6 213.536   9
  -1  -1  -1 14008.9 210.220   2
  -1   1  -1 14623.0 208.619  24
   1   1   1 16065.6 211.000   4
  -1   1   1 14682.2 213.326   6
  -1   1   1 14043.1 213.886  18
  -1  -1   1 15065.7 221.920  18
  -1   1  -1 15864.3 210.880   8
  -1   1   1 15448.2 198.679   1
   1  -1  -1 14798.0 202.819  31
   1  -1   1 14661.8 210.042   2
  -1  -1  -1 14291.5 219.051  33
  -1   2  -1 100965. 1217.92   8
  -1   2   1 99366.0 1209.58   1
  -1   2   1 101631. 1228.61  26
   1   2   1 101596. 1227.96  32
  -1  -2   1 100677. 1219.78   6
   1  -2   1 103396. 1202.25  32
   1  -2  -1 102236. 1231.67  32
   1  -2  -1 104117. 1208.24   1
   1  -2  -1 103031. 1223.26  31
  -1   2  -1 102996. 1212.06  30
   1   2  -1 100898. 1222.08   6
   1  -2  -1 98250.7 1223.25  27
  -1  -2  -1 102014. 1218.80   7
  -1   2  -1 101930. 1218.11   2
  -1   2  -1 93791.6 1240.36  17
  -1  -2   1 102196. 1233.37  29
   1  -2   1 99977.4 1209.38   1
  -1  -2   1 101599. 1232.83  25
  -1   2  -1 100330. 1228.09  33
   1  -2   1 99840.2 1222.05  24
   1  -2   1 99982.0 1225.60  33
  -1  -2  -1 99082.7 1217.72   2
   1  -2  -1 101895. 1221.95   6
  -1  -2   1 101694. 1234.19  24
   1   2  -1 102376. 1232.35  18
  -1  -2   1 102113. 1220.49   9
   1  -2  -1 102943. 1222.74  25
   1  -2  -1 100218. 1229.51  26
  -1   2   1 100416. 1220.02   9
  -1   2   1 100958. 1220.26   6
   1  -2  -1 100343. 1217.09   4
  -1   2  -1 97000.2 1203.75  25
   1   2  -1 107410. 1244.19  24
  -1   2   1 99103.4 1218.20   4
  -1  -2  -1 99305.6 1233.58  33
  -1   2  -1 103154. 1218.98  16
   1  -2   1 103234. 1219.06   3
   1   2  -1 101422. 1232.99  25
   1  -2  -1 101252. 1210.55   5
  -1  -2   1 103389. 1223.92  30
   1  -2   1 98841.3 1209.15   5
   1  -2  -1 101684. 1222.31   9
   1   2  -1 98992.0 1221.27   9
  -1  -2  -1 99921.4 1217.54   4
  -1  -2   1 103528. 1231.99  18
  -1   2  -1 101384. 1223.48  24
   1   2   1 100627. 1217.12  29
   1   2   1 102815. 1217.62   2
   1  -2   1 100156. 1216.28   8
  -1   2   1 102580. 1225.63  27
   1   2  -1 102140. 1218.72   8
   1   2  -1 103821. 1228.09  30
  -1   2  -1 101506. 1217.96   7
  -1  -2   1 100369. 1216.00   8
   1   2  -1 102830. 1218.08   3
   1   2   1 104245. 1190.36  24
  -1   2   1 101752. 1223.36  31
  -1   2  -1 98818.4 1206.84   1
   1   2  -1 106618. 1229.65  29
   1  -2  -1 102446. 1223.92  18
   1   2   1 100635. 1215.75   4
  -1   2  -1 100797. 1216.89   3
  -1   2   1 101114. 1232.97  32
   1  -2   1 100752. 1216.15   2
  -1  -2  -1 101433. 1226.68  32
  -1  -3  -1 251756. 2941.70  33
  -1   3  -1 251470. 2914.95   7
  -1  -3   1 253977. 2938.37  25
  -1   3  -1 247859. 2899.22  25
   1  -3  -1 253743. 2920.20   6
  -1  -3   1 251295. 2922.58   3
  -1   3   1 240727. 2927.65  27
   1  -3   1 242171. 2923.35  31
  -1  -3   1 248130. 2922.22   8
  -1  -3  -1 252018. 2923.61   4
  -1  -3  -1 248812. 2915.05   7
  -1   3  -1 250208. 2927.53  17
   1   3   1 249209. 2915.65   2
  -1   3   1 253994. 2937.85  31
  -1   3  -1 245833. 2917.35  30
   1  -3   1 246894. 2899.57  25
   1  -3  -1 248270. 2936.78  32
   1  -3  -1 248128. 2942.49  26
   1   3  -1 248630. 2925.29   8
   1   3   1 248892. 2888.20  27
  -1   3  -1 242976. 2898.21  18
   1  -3  -1 249218. 2916.35   1
  -1  -3   1 245315. 2946.33  24
   1   3   1 249764. 2922.48   4
   1   3  -1 250242. 2925.26   3
  -1  -3  -1 250888. 2933.27  32
   1  -3  -1 251456. 2919.47   9
   1  -3  -1 247880. 2922.49  18
  -1   3  -1 246774. 2924.47   8
  -1   3   1 248143. 2916.57   9
   1   3  -1 245687. 2893.85  31
  -1  -3   1 250377. 2917.04   9
  -1   3  -1 253094. 2926.75  16
   1   3  -1 250099. 2937.20  29
   1   3  -1 249812. 2938.20  25
   1  -3  -1 247797. 2921.57   4
   1   3   1 254471. 2934.11  32
   1  -3   1 247979. 2918.75   1
  -1   3  -1 253212. 2921.87   5
   1  -3   1 253199. 2930.57  24
   1  -3   1 247491. 2916.11  30
   1  -3   1 242932. 2930.99  33
  -1   3   1 248495. 2924.69   4
  -1  -3   1 246232. 2916.41   6
   1   3  -1 253207. 2936.07  30
   1  -3  -1 252747. 2936.35  31
   1   3  -1 248810. 2920.45   6
  -1   3   1 247489. 2918.54   5
  -1   3   1 254603. 2940.17  32
   1  -3   1 248296. 2913.87   2
   1  -3  -1 254801. 2922.59   5
  -1   3  -1 244412. 2924.09   3
  -1  -3   1 267241. 2939.13  29
   1  -3   1 249641. 2923.00   3
   1   3  -1 244420. 2944.63  24
   1  -3   1 243726. 2919.62   5
  -1   3   1 247449. 2916.74   6
   1   3   1 238081. 2879.30  24
  -1   3  -1 251938. 2914.88   2
  -1  -3   1 245942. 2928.20  30
  -1  -3  -1 251354. 2915.13   2
   1   3  -1 251527. 2934.04  18
  -1   3  -1 247102. 2930.69  24
   1   3   1 249068. 2918.81  29
  -1  -3   1 253510. 2933.89  18
   1  -3   1 246920. 2922.49   8
   1  -3   1 252485. 2893.90  32
  -1   3   1 248109. 2939.77  26
   1  -3  -1 232059. 2924.77  27
   1   3  -1 248137. 2919.65   9
  -1   4  -1 137354. 1669.38  30
  -1  -4  -1 142881. 1679.34  32
   1  -4   1 138808. 1644.74  25
  -1  -4   1 138901. 1688.25  24
  -1  -4   1 140901. 1680.66  30
  -1   4   1 143162. 1687.78  32
   1  -4   1 138577. 1651.16   9
  -1  -4   1 143059. 1673.50   3
   1   4  -1 142122. 1678.15   8
  -1   4  -1 134520. 1676.22  24
   1   4   1 143927. 1654.68   2
  -1   4   1 139632. 1691.01  26
  -1  -4   1 141333. 1671.42   8
   1   4  -1 141410. 1676.08   3
   1   4  -1 142095. 1684.25  25
  -1   4  -1 141027. 1631.75  18
  -1   4  -1 137628. 1676.07   8
  -1  -4  -1 138114. 1652.76   7
   1  -4  -1 137711. 1674.46   5
   1  -4  -1 135529. 1674.51   3
  -1   4   1 134903. 1672.79  27
   1  -4   1 138517. 1664.29  26
  -1   4  -1 140704. 1640.40  25
  -1  -4   1 138668. 1681.78  29
  -1   4  -1 140766. 1676.47  16
   1  -4   1 139901. 1652.57   2
   1  -4   1 137975. 1671.30   5
   1   4   1 141913. 1652.26   9
  -1  -4   1 142684. 1679.28  18
  -1   4   1 142899. 1671.63   5
   1  -4   1 142341. 1664.80  30
  -1   4  -1 141484. 1653.02   7
  -1  -4   1 141967. 1654.89   9
   1  -4  -1 141032. 1657.76   9
   1   4  -1 138915. 1657.88   9
  -1   4   1 143130. 1654.88   6
  -1   4  -1 145984. 1674.14   5
   1   4   1 139032. 1662.39  29
  -1  -4  -1 141466. 1675.04   3
   1  -4   1 139214. 1672.68   8
  -1   4   1 141248. 1694.38  31
  -1   4  -1 143752. 1654.07   2
   1  -4  -1 141998. 1684.25  32
  -1  -4  -1 140781. 1673.16   4
   1   4  -1 154754. 1698.77  24
  -1   4  -1 138077. 1675.10   3
  -1   4   1 141475. 1655.50   9
  -1  -4   1 141075. 1654.03   6
   1   4  -1 142994. 1641.35  17
   1   4  -1 140430. 1648.53  31
   1   4   1 143717. 1682.41  32
   1  -4  -1 143362. 1672.75   4
   1   4  -1 144742. 1684.01  29
   1   4  -1 141946. 1678.25  18
   1  -4  -1 141387. 1691.33  31
  -1  -4  -1 138452. 1638.56  16
   1  -4   1 141579. 1671.98   1
   1   4   1 138466. 1632.15  27
  -1   4   1 134510. 1621.38  29
   1  -4  -1 121287. 1676.82  16
   1  -4  -1 140999. 1657.79   6
   1  -4   1 142727. 1679.03  24
   1  -4  -1 141238. 1695.44  26
  -1  -4   1 142744. 1686.36  25
   1  -4   1 141998. 1681.65  33
   1   4  -1 139069. 1658.77   6
  -1  -4  -1 136539. 1653.31   2
   1  -4   1 141164. 1674.04   3
   1  -4  -1 145444. 1669.10   1
  -1   4  -1 139682. 1671.80  17
   1  -4   1 136614. 1674.34  31
   1  -4  -1 141321. 1671.46  27
   1  -5   1 40733.0 535.971   1
  -1  -5  -1 39284.4 497.089  16
   1  -5   1 40409.1 540.703  33
  -1   5   1 39947.3 553.370  31
   1  -5   1 40740.3 524.994  30
  -1  -5  -1 41474.7 522.942  29
  -1  -5   1 39339.2 540.037  25
   1   5  -1 40691.9 538.766  29
  -1  -5   1 42884.4 551.822  24
  -1  -5  -1 39862.8 532.092  32
   1   5   1 39870.2 501.324   9
  -1   5  -1 40025.7 534.029  16
   1  -5  -1 40812.1 555.907  26
   1  -5  -1 40720.1 532.163   4
  -1   5  -1 37028.5 529.484  24
  -1   5  -1 39806.7 500.197   2
  -1  -5   1 37235.6 538.616  29
   1   5   1 40068.4 502.643   2
  -1   5  -1 38622.5 533.357   8
   1   5   1 39800.8 516.379  29
   1  -5  -1 38372.8 533.074   3
   1  -5  -1 41473.5 529.963  27
   1  -5   1 39871.0 533.278   3
   1  -5   1 40257.7 531.295   8
   1  -5  -1 39993.5 538.596  17
  -1  -5  -1 39760.7 534.444   3
  -1  -5  -1 40792.0 532.765   4
   1   5  -1 38124.3 477.250  32
   1   5   1 39269.4 533.605   5
   1   5  -1 40299.6 539.261  25
   1   5  -1 39817.7 505.777   6
  -1   5  -1 38838.1 531.491   3
   1  -5  -1 40496.1 537.057   5
   1   5  -1 39776.6 535.165   8
   1   5  -1 41211.1 524.123  16
  -1   5   1 39980.4 501.736   9
   1   5   1 39918.4 536.727  32
   1   5  -1 42828.1 548.285  24
   1  -5   1 40537.1 536.416  24
   1  -5   1 35228.8 516.567  29
  -1   5  -1 35786.5 519.441  30
   1   5  -1 39876.4 505.183   9
   1   5  -1 37215.7 550.526  30
   1  -5   1 38937.5 532.445   5
  -1   5   1 40087.4 500.832   6
   1   5  -1 40909.6 538.062   5
   1  -5  -1 38846.7 493.540  24
   1  -5   1 38100.0 532.517  31
  -1   5  -1 41144.5 535.812   5
   1  -5   1 37710.5 517.968  26
   1   5   1 40138.3 552.492  26
  -1   5   1 40006.4 541.505  32
   1   5  -1 40342.7 532.201  18
   1  -5   1 38592.8 499.222   2
  -1   5   1 37926.1 470.328  29
  -1   5   1 39675.7 531.271   5
  -1   5   1 40004.9 549.628  26
   1  -5  -1 39961.4 504.060   9
   1  -5  -1 41812.9 533.197   1
   1   5  -1 40443.7 497.045  17
  -1  -5   1 40583.3 532.835  18
  -1  -5   1 40299.2 539.793  30
  -1   5  -1 39173.4 526.163  17
   1  -5  -1 39719.9 529.276  16
  -1  -5  -1 40572.6 540.227  30
  -1   5   1 36855.2 534.202  27
   1  -5  -1 39907.1 537.502  32
  -1  -5   1 40919.3 533.830   3
  -1  -5   1 40140.2 500.649   6
   1   5  -1 39768.5 512.478  31
   1  -5  -1 40230.7 552.336  31
   1   5  -1 39382.9 532.008   3
  -1   5  -1 40159.3 500.631   7
  -1  -5   1 40243.5 531.028   8
  -1  -5  -1 40175.9 501.808   7
   1   5   1 39678.5 554.703  31
   1   6  -1 54672.9 703.755   8
   1  -6   1 53509.3 691.583  30
  -1   6  -1 52548.3 696.653   3
  -1  -6  -1 52582.1 690.920  32
   1   6  -1 52555.4 679.063  31
   1   6  -1 52822.5 682.086  16
   1   6   1 52696.7 702.853   5
   1   6   1 53581.7 677.821  29
   1  -6   1 52136.7 701.274  31
  -1   6   1 52060.9 695.021  27
  -1  -6   1 53210.3 704.889  25
   1  -6  -1 56997.7 706.069   1
  -1   6  -1 51074.9 687.965  30
  -1  -6  -1 53353.3 702.004   3
  -1   6  -1 50709.7 694.642  24
   1  -6  -1 52823.4 703.420   5
   1  -6   1 55460.5 707.353   1
   1   6  -1 55991.5 703.852  29
   1  -6  -1 53616.8 693.522  16
   1  -6   1 51772.7 699.925   5
  -1   6   1 53129.0 714.719  26
   1   6  -1 52988.1 704.222   5
   1  -6   1 54136.6 700.743  24
  -1  -6   1 57804.0 717.578  24
   1  -6   1 53806.6 706.770  33
  -1  -6   1 54092.9 699.960   3
   1   6   1 53267.7 716.387  26
  -1  -6  -1 53265.4 696.755   4
   1   6  -1 52926.5 697.953   3
  -1  -6   1 55227.1 707.872  30
   1   6   1 52913.1 698.631  32
  -1   6  -1 53898.5 703.200   8
  -1  -6   1 52616.1 696.673   8
   1  -6  -1 53687.5 697.267   4
  -1   6  -1 54630.7 698.109  16
  -1  -6   1 43620.3 678.824  29
   1  -6   1 52922.7 697.069   8
  -1   6   1 54015.1 702.080   5
   1   6   1 52973.5 721.838  31
  -1  -6  -1 54373.9 706.532  30
  -1   6  -1 55397.4 706.480   5
   1  -6  -1 51255.0 695.403  32
  -1   6   1 52798.8 722.809  31
  -1   6  -1 56591.3 703.974  31
   1  -6  -1 53839.0 703.069  17
   1  -6  -1 54253.4 689.657  27
  -1  -6   1 54203.1 692.979  18
   1   6  -1 52804.4 702.986  24
  -1   6   1 53189.9 702.617  32
  -1   6  -1 52943.4 688.596  17
   1   7   1 4475.06 134.713  31
  -1   7  -1 3109.43 102.066  30
   1  -7  -1 4399.46 118.640  30
  -1  -7  -1 4737.06 122.381   4
   1  -7   1 4596.16 125.771  33
   1   7  -1 4293.19 119.226   3
  -1  -7  -1 4506.43 125.147  30
  -1   7   1 4689.23 136.765  31
   1  -7   1 4287.80 120.736  31
   1   7   1 4476.59 123.473   5
   1   7  -1 6057.85 141.473   5
   1  -7   1 4466.68 120.727   8
   1   7   1 4311.20 118.251  32
  -1  -7   1 4476.65 120.677   8
   1  -7  -1 4862.39 124.381   4
  -1  -7   1 4817.14 128.583  24
   1  -7   1 4497.79 121.610  24
  -1   7  -1 4387.25 120.088   3
  -1   7  -1 4643.35 126.039   5
   1  -7  -1 4469.87 117.182  32
   1  -7   1 4682.66 118.720  30
  -1   7   1 4497.45 128.813  26
  -1  -7   1 4421.18 126.355  30
  -1   7  -1 4409.25 113.698  17
  -1   7   1 4667.14 124.568   5
   1   7  -1 4517.36 119.322  24
  -1   7  -1 4419.31 118.618  16
  -1  -7  -1 4406.24 113.997  32
   1   7  -1 4466.92 110.760  16
  -1   7  -1 4646.01 123.988  31
   1   7  -1 4552.59 121.148  29
   1   7   1 4399.16 105.815  29
   1   7   1 4589.06 130.294  26
   1  -8  -1 57.8212 16.4431   4
  -1   8  -1 778.723 50.3398  31
  -1   8  -1 128.718 21.1681  17
   1  -8   1 927.187 55.4100  24
  -1   8   1 75.6754 20.8517  31
  -1   8  -1 294.421 33.0960   5
  -1   8   1 90.9632 21.9202  26
  -1  -8   1 49.6221 16.3035  30
  -1  -8   1 62.8589 16.4530   8
  -1  -8  -1 70.9107 16.9355   4
   1   8  -1 76.2990 18.2542  29
  -1   8  -1 45.7992 15.4940  16
  -1   8   1 158.244 24.5730   5
   1  -8   1 127.526 21.9553  30
  -1   8  -1 78.4917 17.5357   3
   1   8   1 91.2424 22.9751  31
   1   8   1 46.8050 16.9820  26
   1   8  -1 80.7804 17.9394   3
   1  -8  -1 66.3954 17.0527  30
  -1  -8  -1 63.4591 17.6870  30
   1   8  -1 94.3707 17.3893  16
   1  -8   1 55.6546 16.5762   8
   1   8   1 46.8349 16.0576   5
   1   8  -1 47.8037 15.5505   5
   1  -9  -1 49444.6 719.470   8
   1   9  -1 48590.4 711.551   3
  -1  -9  -1 49865.5 726.364  30
   1   9   1 48924.3 721.165  26
  -1   9  -1 49549.6 713.553   3
   1  -9   1 50040.0 707.795  30
   1   9   1 50327.2 724.069   5
   1   9  -1 50412.6 726.390   5
  -1   9   1 49381.1 726.771  26
   1   9   1 48115.6 740.344  31
  -1   9   1 49689.8 748.303  31
   1  -9  -1 51053.5 715.532   4
  -1  -9   1 50761.4 716.342   8
  -1  -9  -1 50153.2 712.811   4
  -1   9   1 51171.6 724.459   5
  -1   9  -1 52492.3 730.247   5
   1  -9  -1 51315.2 716.233  30
   1  -9   1 49913.7 715.543   8
  -1   9  -1 50244.4 693.752  17
  -1  -9  -1 49338.2 717.535   8
  -1  -9   1 49609.1 726.821  30
  -1   9  -1 49026.1 705.267  16
  -1  10   1 69745.6 969.824  26
  -1 -10  -1 70269.6 978.744  30
  -1  10  -1 72747.9 976.471   5
  -1  10   1 70459.5 972.423   5
   1  10  -1 70636.7 977.400   5
   1  10  -1 68898.0 962.735   3
   1 -10   1 71203.6 966.345   8
  -1  10  -1 69127.2 949.127  16
  -1  10  -1 69105.5 960.378   3
   1  10   1 69339.8 970.781   5
  -1 -10  -1 72991.1 960.047   4
   1 -10  -1 72704.0 966.636   4
   1  10   1 68180.6 996.584  31
   1 -10  -1 70944.4 965.166  30
  -1 -10   1 70080.4 963.454   8
  -1  10   1 68697.5 998.911  31
  -1 -10  -1 68747.5 964.599   8
   1 -10  -1 69432.3 968.701   8
  -1  11   1 86500.9 1184.10   5
   1  11   1 84236.0 1212.99  31
  -1 -11  -1 88144.0 1193.79  30
   1  11  -1 88304.0 1191.94   5
   1 -11  -1 84731.8 1179.60   8
  -1 -11  -1 89885.9 1178.15   4
  -1 -11  -1 85446.8 1177.77   8
  -1  11  -1 89019.1 1190.93   5
   1  11  -1 86411.7 1175.25   3
  -1  11   1 84867.6 1183.59  26
  -1  11  -1 85785.6 1173.10   3
   1  11   1 86306.4 1185.47   5
  -1 -11   1 86987.3 1174.97   8
   1 -11  -1 90231.6 1180.54   4
   1 -11   1 85492.9 1174.17   8
  -1  11  -1 82715.1 1157.42  16
   1 -11   1 85592.1 1188.03  33
  -1  11   1 86493.3 1219.44  31
  -1 -12   1 43609.4 695.243   8
   1 -12  -1 42049.4 696.448   8
   1 -12   1 43151.3 707.545  33
   1  12   1 42010.1 727.616  31
  -1 -12  -1 43678.6 717.004  30
  -1  12   1 42790.2 733.966  31
  -1 -12  -1 44729.7 696.973   4
   1  12  -1 43803.2 697.212   3
   1  12   1 43493.8 704.311   5
   1 -12  -1 44864.6 697.382   4
   1  12  -1 44529.0 711.930   5
  -1  12  -1 43711.6 695.869   3
  -1 -12   1 43518.5 705.334  30
  -1  12   1 43305.4 701.380   5
  -1  12  -1 44729.1 711.090   5
   1 -12   1 44393.9 699.194   8
  -1 -12  -1 41987.5 693.181   8
  -1  13  -1 9290.71 268.126  11
  -1  13  -1 9432.20 260.402  22
   1  13   1 9529.92 260.629  10
   1  13  -1 8830.30 257.621  39
  -1  13   1 8477.27 268.155  23
  -1  13  -1 9670.38 260.652  37
  -1  13  -1 9134.04 250.844  10
  -1  13   1 9608.15 267.408  10
   1  13  -1 8744.95 254.379  22
   1  13  -1 9440.03 251.719  10
   1  13  -1 9107.19 269.488  38
  -1  13   1 9065.55 261.265  11
  -1  13  -1 9017.93 263.900  23
  -1  13   1 9008.70 255.146  37
   1  13   1 9298.11 268.592  38
  -1  14   1 54763.1 878.027  37
  -1  14   1 55261.3 889.430  11
   1  14  -1 57119.0 870.836  10
  -1  14  -1 54202.4 876.854  22
   1  14  -1 55707.3 905.596  38
  -1  14  -1 54973.5 900.341  11
   1  14  -1 54838.5 879.735  22
   1  14   1 53771.1 894.038  38
   1  14   1 56431.8 883.509  10
  -1  14   1 56050.1 892.756  10
   1  14  -1 53904.8 879.897  39
  -1  14  -1 56341.6 872.819  10
  -1  14  -1 58354.8 889.308  37
   1  15   1 2858.68 145.835  10
  -1  15   1 2337.83 132.887  37
   1  15   1 2176.34 134.385  38
  -1  15  -1 2338.61 132.500  22
   1  15  -1 2472.99 132.464  10
   1  15  -1 2703.55 143.750  39
  -1  15  -1 2274.61 138.004  11
   1  15  -1 2360.30 141.157  11
  -1  15   1 2345.63 137.342  11
  -1  15  -1 2267.87 131.322  37
   1  15   1 2119.14 132.066  11
  -1  15  -1 2402.06 132.143  10
  -1  15   1 2236.86 133.028  10
  -1  16   1 1724.41 122.938  11
  -1  16   1 1901.28 124.308  37
  -1  16   1 2047.15 129.962  10
   1  16  -1 2060.19 127.909  22
  -1  16  -1 2094.83 126.168  10
  -1  16  -1 1842.74 120.624  22
   1  16   1 1888.50 123.431  10
   1  16  -1 1783.67 127.941  11
   1  16   1 1723.89 117.732  37
   1  16  -1 1926.74 120.435  10
   1  16   1 1947.12 130.227  11
   1  16   1 1727.49 124.056  38
  -1  16  -1 1850.90 129.246  11
   1  16  -1 1856.33 122.983  39
   1  17  -1 39692.2 734.230  22
  -1  17   1 40731.8 754.412  10
  -1  17  -1 40211.1 737.169  22
   1  17  -1 41574.7 730.091  10
   1  17   1 41267.6 746.036  10
  -1  17   1 40389.4 760.985  11
  -1  17  -1 41314.2 774.339  11
  -1  17   1 41607.6 758.121  37
   1  17   1 40112.5 762.141  11
  -1  17  -1 41499.4 741.747  10
   1  17  -1 40137.6 773.100  11
  -1  18   1 3779.33 193.890  11
  -1  18  -1 3720.93 181.977  22
   1  18  -1 3612.02 179.670  22
   1  18   1 3666.89 191.541  11
  -1  18  -1 3921.23 199.915  11
  -1  18  -1 3946.07 187.040  10
  -1  18   1 3832.78 190.797  37
  -1  18   1 3860.53 191.013  10
   1  18   1 3510.16 178.613  10
   1  18  -1 3858.54 181.744  10
   1  18  -1 3237.09 184.306  11
   1  19  -1 2566.68 164.079  11
  -1  19  -1 2589.28 165.308  11
  -1  19  -1 2677.31 154.601  22
  -1  19  -1 2538.43 151.800  10
   1  19   1 2296.63 146.475  10
  -1  19   1 2533.04 155.443  10
  -1  19   1 2613.11 161.207  11
   1  19  -1 2471.78 145.432  10
  -1  19   1 2497.48 158.230  37
   1  19   1 2498.46 158.942  11
  -1  20   1 41.7800 26.7957  11
  -1  20  -1 67.7535 32.5343  11
   1  20  -1 24.7980 30.8742  11
  -1  20  -1 47.1003 29.8593  10
   1  20  -1 55.3332 30.6817  10
   1  20   1 153.017 43.0716  10
  -1  20   1 49.6626 29.9469  10
   1  21   1 1663.25 128.595  11
   1  21  -1 1566.41 114.787  10
   1  21  -1 1350.15 119.097  11
  -1  21   1 1381.78 113.640  10
  -1  21  -1 1623.62 118.759  10
  -1  21   1 1708.13 130.060  11
  -1  21  -1 1710.69 133.867  11
   1  21   1 1858.16 126.842  10
   1  22   1 16148.7 398.178  10
  -1  22   1 15649.6 402.000  10
   1  22  -1 16040.3 392.848  10
   1  22  -1 15062.3 414.761  11
  -1  22  -1 16065.4 399.577  10
   1  22   1 15980.7 418.471  11
  -1  22   1 15302.1 411.282  11
  -1  22  -1 16264.9 426.923  11
   1  23  -1 2572.42 150.490  11
   1  23  -1 2872.85 143.955  10
   1  23   1 2773.92 153.464  11
  -1  23  -1 2699.97 143.362  10
  -1  23   1 2723.15 146.582  10
  -1  23  -1 2557.78 150.462  11
   1  23   1 2795.04 144.769  10
  -1  23   1 3069.39 160.859  11
   1  24  -1 3840.35 158.861  10
  -1  24   1 3826.15 162.584  10
   1  24   1 3850.25 160.963  10
  -1  24  -1 3978.29 163.087  10
  -1  24   1 3892.79 169.706  11
   1  24   1 3855.02 169.160  11
   1  24  -1 3697.76 168.867  11
  -1  24  -1 3565.93 166.672  11
   1  25  -1 5357.05 186.069  11
  -1  25   1 5437.61 179.934  10
  -1  25  -1 5475.56 188.479  11
   1  25   1 5192.50 173.241  10
  -1  25   1 5403.11 184.611  11
  -1  25  -1 5534.93 179.072  10
   1  25   1 5435.88 184.273  11
  -1 -25   1 5538.98 187.568  34
   1  25  -1 5223.65 171.193  10
  -2   0  -1 29424.4 413.858  33
  -2   0  -1 29330.7 406.585   2
   2   0   1 29256.8 397.572  29
   2   0   1 29046.7 384.145   4
  -2   0   1 30414.8 413.710  18
  -2   0  -1 30072.8 408.962   7
   2   0  -1 30609.7 386.892  31
   2   0   1 28805.0 413.617  33
  -2   0   1 30760.9 396.344  29
  -2   0   1 30261.1 412.425  25
   2   0   1 30409.7 395.858  24
  -2   0  -1 30228.8 401.759   1
   2   0   1 30091.1 407.947   7
  -2   0   1 29683.8 407.303   6
   2   0   1 30073.0 401.340  32
   2   0  -1 30604.2 388.908  26
  -2   0   1 30998.6 402.289   1
   2   0  -1 30307.9 395.544  29
   2   0  -1 29008.8 408.298  25
   2   0  -1 29941.3 406.621   9
   2   0   1 30187.9 405.558   2
  -2   0  -1 29707.3 384.895   8
   2   0  -1 28976.9 382.933   8
   2   0  -1 30469.4 408.336   6
   2   0  -1 28686.7 384.355   4
  -2   0  -1 29349.3 383.961   4
  -2   0  -1 30138.1 375.624  16
  -2   0   1 28005.8 386.562   4
   2   0  -1 29146.5 412.804  18
   2   0  -1 28944.5 413.763   7
   2   0  -1 28615.0 391.259  30
  -2   0   1 30200.4 406.121  27
  -2   1  -1 14.5415 9.35072  17
  -2  -1  -1 8.12583 7.59075   2
  -2   1   1 62.6089 12.3228  25
   2  -1  -1 38.9777 9.52564  26
   2   1  -1 9.10339 7.76595   6
  -2   1   1 19.1939 9.41348  27
   2  -1   1 15.5201 9.58705   2
  -2   1  -1 13.2205 8.86497   7
   2  -1  -1 14.5336 7.52586  31
   2   1   1 15.0515 8.56696   7
  -2  -1   1 1.96904 7.35785   6
  -2   1  -1 102.758 14.9109  33
  -2   1   1 17.0535 6.38248   4
   2   1  -1 32.6060 7.44534   3
   2  -1   1 8.90727 9.09182  33
  -2  -1  -1 10.2094 8.33753   7
   2  -1  -1 34.4889 9.17358   1
  -2   1  -1 16.6849 7.70586   1
  -2  -1   1 19.7743 8.03993  29
   2  -1  -1 6.86664 8.97659   9
   2  -1   1 9.04124 8.48513   7
   2   1  -1 6.45983 7.27003  29
  -2  -1   1 14.6141 7.54030  25
   2   1  -1 19.7076 10.0430   9
   2  -1  -1 10.0710 7.52636   6
   2  -1  -1 57.6094 9.66290   4
  -2   1  -1 10.1152 7.96771   2
  -2   1   1 7.89895 7.27606   6
   2  -1  -1 30.5259 11.4356   7
   2  -1   1 31.5125 9.70916  24
   2   1  -1 168.438 19.6369  25
  -2  -1   1 13.7819 6.51661   4
   2   1   1 31.3936 12.6664  33
   2   1  -1 17.7424 6.42275   8
  -2  -1  -1 33.0323 8.53087   4
  -2   1  -1 23.0178 6.40363   3
   2   1  -1 69.5717 9.23293  26
   2  -1   1 35.7264 8.75798   1
   2  -1  -1 12.1248 7.23000  27
  -2   1   1 9.35197 6.11638  29
  -2  -1  -1 21.5293 9.99052  33
  -2   1   1 21.8767 8.64962   1
   2  -1   1 55.4073 9.78592   8
   2   1  -1 79.4230 11.3976  30
  -2   1   1 28.5109 9.25480  26
   2  -1  -1 41.0749 10.8135  18
  -2  -1   1 11.3144 9.45109  18
   2  -1  -1 70.4290 12.6558  25
   2   1  -1 33.6372 10.3536   7
  -2  -1   1 15.5934 7.06586   8
   2  -1  -1 12.0720 6.98984  29
   2   1  -1 9.32267 7.81606  18
   2  -1   1 69.8353 10.0033   4
  -2   1  -1 25.1156 6.91014   8
   2   1   1 13.5774 8.51051  29
  -2   1   1 83.8393 14.5968  18
  -2  -1  -1 24.7016 4.80664  16
  -2  -1   1 24.1130 10.2610  27
   2   1   1 28.6617 6.62268   4
  -2   1  -1 28.2935 7.37624  16
   2   1   1 9.69044 8.18531   2
   2   1   1 24.7095 9.69073  32
   2  -2  -1 13156.7 206.050  17
   2  -2   1 13243.9 215.415  33
   2  -2  -1 12523.2 206.934  18
   2   2  -1 13380.1 209.569   6
   2   2   1 12638.6 218.331  33
   2   2  -1 13179.2 219.589  18
  -2   2  -1 13555.7 180.411  30
  -2   2  -1 13363.9 210.189   7
  -2  -2   1 12957.8 217.786  25
  -2   2  -1 12975.4 191.277   3
   2  -2   1 13078.7 204.686   1
   2   2  -1 13386.1 192.098   3
  -2  -2   1 13021.3 207.069   6
   2   2  -1 13662.6 206.908  30
   2   2  -1 12995.7 171.987  26
  -2  -2   1 13364.2 192.431   8
   2   2  -1 13156.9 207.813   9
   2  -2  -1 13465.5 203.732   1
  -2   2  -1 13246.6 217.247  33
   2  -2  -1 11474.7 204.272  27
   2   2   1 13114.6 206.235   2
   2   2  -1 13462.1 224.161  24
   2  -2  -1 13177.1 210.428  26
  -2   2   1 12827.3 210.370  26
   2   2   1 13128.1 206.568  29
  -2   2  -1 12847.4 206.846  17
   2   2  -1 13075.0 218.770  25
  -2   2   1 12944.3 208.381  18
  -2   2   1 12234.4 215.537  27
  -2   2   1 13031.5 207.499   6
   2   2  -1 13281.8 192.025   8
  -2  -2   1 13337.6 203.495  30
   2  -2   1 13352.5 193.631   8
   2  -2   1 12875.4 206.850  24
  -2  -2  -1 13086.3 194.668   4
   2  -2  -1 12971.8 206.644   9
   2  -2  -1 13380.3 209.144   6
  -2   2  -1 13255.4 209.079   2
   2  -2  -1 12341.7 204.301  25
   2   2  -1 14093.4 213.956  29
  -2  -2   1 13517.7 212.665  29
  -2   2  -1 13041.6 191.435   8
   2  -2   1 11933.1 199.615   5
  -2   2  -1 13434.5 203.846   1
  -2   2   1 13158.4 193.185   4
  -2  -2   1 12955.1 194.385   4
   2  -2  -1 12145.2 200.196   5
   2   2  -1 12833.7 213.071   7
   2  -2   1 13376.5 209.530   7
   2  -2   1 13253.6 207.252   2
   2   2   1 12910.0 212.408  32
   2   2   1 12808.1 187.666   4
   2  -2  -1 13145.4 207.809  31
   2   2   1 13085.0 208.619   7
  -2  -2  -1 11096.8 158.046  16
   2  -2  -1 12722.4 192.208   4
  -2   2   1 13057.8 181.738  29
  -2   2   1 13187.5 206.279   1
  -2  -2   1 12914.6 217.704  18
  -2  -2  -1 12551.2 219.569  33
   2  -2  -1 13066.1 213.908   7
  -2   2  -1 13311.7 199.740  16
  -2  -2  -1 13120.3 209.192   7
  -2  -2  -1 13076.1 208.597   2
   2  -3   1 1622.76 54.8183  16
  -2   3  -1 1695.35 55.7655   2
  -2   3  -1 1688.72 56.3527   7
  -2   3  -1 1480.17 32.0001  25
   2  -3   1 1652.75 59.9304  33
   2   3  -1 1656.61 56.3386   6
  -2   3  -1 1673.45 51.6717   8
   2  -3   1 1726.33 52.2384   3
   2   3  -1 1704.66 51.8047   8
   2  -3  -1 1587.33 58.3261  16
  -2   3   1 1693.44 57.5173   1
  -2  -3   1 1887.54 63.5979  29
   2   3   1 1665.61 54.7991   2
   2   3   1 1675.09 56.5377   7
  -2  -3   1 1720.37 57.2686  30
  -2   3   1 1719.18 62.0120  27
   2  -3   1 1655.06 58.4188  24
   2   3  -1 1697.26 63.5228  25
   2  -3  -1 1735.56 62.0557  26
   2   3   1 1708.71 56.8460  29
   2   3  -1 1734.85 67.0684  24
  -2  -3  -1 1633.37 55.2398   2
   2  -3  -1 1538.36 54.3966   5
   2   3  -1 1702.10 63.5091  18
  -2   3  -1 1721.33 62.6059  33
  -2  -3  -1 1746.62 52.5376   4
  -2   3   1 1597.79 59.6292  26
  -2  -3   1 1612.65 49.8966   3
   2  -3  -1 1717.51 61.1828  31
  -2  -3   1 1712.74 50.8400   8
  -2   3   1 1651.96 36.2916  29
   2   3  -1 1679.92 51.0932   3
   2  -3  -1 1629.04 53.5976   1
   2  -3  -1 1711.48 55.2427  25
  -2   3  -1 1746.13 58.4038  17
   2  -3   1 1591.26 54.7383   5
   2  -3   1 1669.98 50.9617   8
   2  -3   1 1656.97 54.9406   2
   2  -3  -1 1701.16 50.8930   4
   2  -3  -1 1661.37 51.3195   3
  -2  -3  -1 1684.94 50.9703   3
  -2  -3  -1 1713.90 59.6952  29
  -2   3   1 1718.42 55.5796   6
   2   3  -1 1649.71 55.4049   9
   2  -3  -1 1615.87 54.5920   9
   2  -3   1 1801.64 57.7540   7
   2  -3   1 1622.98 54.9248   1
  -2   3  -1 1648.20 54.9801   1
   2   3  -1 1572.09 57.1167  30
  -2   3   1 1704.00 62.2084  31
   2  -3  -1 1737.83 56.8400   6
   2  -3  -1 1642.76 55.2376  18
  -2   3  -1 1698.97 51.4637   3
  -2  -3   1 1765.97 63.8603  18
   2  -3  -1 1646.13 61.2336  32
   2   3   1 1708.25 60.4565  32
   2  -3  -1 1683.15 58.7976   7
  -2  -3  -1 1734.21 56.9476   7
   2  -3  -1 1637.45 57.8677  17
   2   3  -1 1612.92 31.2723  26
  -2  -3  -1 1680.13 64.7644  33
  -2   3  -1 1678.32 55.5714  16
   2   3  -1 1818.77 62.1179  29
  -2  -3   1 1607.76 53.9428   6
   2  -3  -1 1399.45 54.2385  27
   2   3  -1 1742.51 59.3720   7
  -2  -3   1 1694.16 63.4292  25
   2   4  -1 38962.5 510.643  29
   2   4  -1 38202.2 487.001   8
   2  -4  -1 38062.3 504.475  17
   2  -4   1 37960.0 506.294  33
  -2  -4  -1 37806.2 519.125  33
   2  -4   1 36846.8 507.371  31
   2   4  -1 37461.9 489.248   6
  -2   4   1 39222.9 511.490  27
   2  -4  -1 37871.2 512.306  31
  -2  -4   1 38045.3 499.424  30
   2   4  -1 30910.6 504.533  24
   2  -4   1 38515.2 485.940   3
   2  -4  -1 38047.2 482.917   4
  -2   4  -1 37485.6 485.678   8
  -2  -4   1 38571.5 483.895   8
   2   4   1 37572.8 483.687   2
   2   4  -1 37216.1 489.882   7
   2  -4  -1 37525.3 487.257   6
  -2   4   1 37782.9 510.948  26
  -2  -4   1 37881.1 510.494  18
   2  -4   1 35651.5 494.387   5
   2  -4  -1 37455.6 482.290  25
   2  -4  -1 38048.2 488.483   3
  -2  -4   1 38131.4 483.724   3
  -2  -4   1 36710.4 512.525  25
  -2  -4   1 30526.9 504.518  29
   2  -4  -1 37653.6 508.039  32
   2   4  -1 37135.0 511.063  18
   2  -4   1 38481.6 497.344   1
  -2   4  -1 36541.3 482.491   3
   2  -4  -1 37588.4 513.198  26
   2   4  -1 36643.7 483.668   3
  -2   4   1 39480.6 518.543  31
   2  -4   1 36852.6 482.669   2
   2  -4   1 37761.7 501.499  24
   2  -4  -1 36802.0 497.337   5
   2  -4  -1 37645.5 491.327   7
  -2  -4  -1 37304.9 484.883   3
   2  -4  -1 36931.8 485.165   9
   2  -4   1 38190.7 484.872   8
   2   4  -1 37285.8 486.392   9
   2   4  -1 37640.7 513.411  25
  -2  -4   1 37359.8 482.176   6
  -2  -4  -1 38601.9 485.981   4
  -2  -4  -1 37397.8 485.822   7
  -2   4  -1 34051.8 463.490  30
  -2   4  -1 38129.2 486.003   7
   2  -4   1 36984.4 495.918  16
  -2   4   1 38222.1 483.873   6
  -2  -4  -1 36932.9 485.147   2
   2  -4   1 39078.7 488.426   7
   2  -4  -1 37428.5 491.086   1
   2   4   1 38676.0 505.858  32
   2  -4  -1 38991.0 504.674  16
   2   4   1 36700.3 491.014  29
  -2  -4  -1 39464.1 502.549  29
   2   4   1 37609.6 486.584   7
  -2  -4  -1 37488.1 497.162  30
   2  -4   1 28613.8 490.939  17
  -2   4  -1 37859.7 484.939   2
  -2   4  -1 37672.9 497.017  16
  -2   4  -1 36916.0 496.491  17
   2  -4   1 38745.7 469.705  30
  -2  -5  -1 17543.5 230.357   7
   2  -5  -1 16658.3 255.167  32
   2   5   1 16991.1 241.723  29
   2  -5   1 16514.1 250.785   5
  -2   5  -1 17251.4 227.596   7
  -2   5  -1 17086.1 241.655   8
  -2  -5  -1 17597.1 252.864  30
  -2  -5   1 17087.6 224.923   6
   2  -5  -1 17138.7 254.352   5
   2  -5  -1 17187.1 237.120   4
   2  -5   1 16464.8 249.814  24
  -2  -5  -1 17348.0 271.313  33
   2   5  -1 16705.7 229.887   9
   2  -5   1 17250.7 226.610   2
   2  -5   1 17578.8 242.161   3
   2   5  -1 17135.7 233.626   6
  -2   5  -1 17267.6 249.616  16
  -2   5   1 16651.1 259.087  27
  -2   5   1 17372.3 265.436  26
   2   5  -1 17693.1 262.594  30
   2  -5  -1 17269.6 244.208   3
  -2   5  -1 16752.7 225.810   2
   2  -5   1 17363.6 259.132  33
  -2   5   1 17212.2 225.605   6
   2  -5   1 17611.8 240.177   8
  -2  -5   1 17170.7 267.151  25
   2   5  -1 17586.9 243.684   8
  -2   5  -1 17304.0 239.360   3
   2   5  -1 17078.6 231.691   7
  -2   5   1 17831.3 272.152  31
   2  -5   1 16173.2 256.764  31
  -2  -5  -1 16304.7 244.442  32
  -2  -5  -1 18069.3 252.186  29
  -2  -5  -1 16981.0 240.696   3
   2  -5   1 16424.0 247.191  26
   2   5   1 17350.4 254.278  32
   2   5  -1 17197.8 239.602   3
  -2   5  -1 17111.9 248.693  17
  -2  -5   1 17647.8 254.248  30
   2  -5  -1 17624.6 248.781   1
  -2  -5   1 18452.9 261.117  29
   2  -5  -1 16685.0 228.637   9
   2   5   1 17035.6 226.431   2
   2  -5  -1 17424.4 268.599  31
   2   5  -1 18577.7 263.667  29
  -2  -5   1 17373.0 239.733   3
   2  -5   1 17384.4 251.435   1
  -2  -5   1 17223.9 237.433   8
  -2  -5  -1 17359.9 239.362   4
  -2   5  -1 17397.9 225.093  30
  -2  -5   1 16210.6 255.117  18
   2  -5  -1 17668.4 254.987  27
   2  -6   1 19885.2 311.472   8
   2   6   1 19503.4 311.786  29
  -2   6   1 19331.4 332.615  26
   2  -6  -1 18350.8 318.861  32
   2  -6   1 19726.4 318.064  24
   2   6   1 19090.9 318.442  32
   2   6  -1 21301.8 342.032  24
  -2  -6  -1 20598.7 319.751  29
   2  -6  -1 20281.9 312.252   4
   2   6  -1 20164.2 317.472   8
  -2  -6  -1 19702.7 310.734   4
   2   6  -1 20511.2 330.698  29
   2  -6   1 17966.3 310.893  26
  -2   6   1 19782.7 343.971  31
  -2  -6   1 19801.9 309.848   8
  -2  -6   1 19600.3 324.863  30
  -2   6  -1 19730.9 320.175  16
  -2   6  -1 19426.0 315.864  17
   2  -6   1 20016.5 328.702  33
  -2   6   1 19090.7 320.068   5
  -2   6  -1 20872.3 328.694   5
  -2   6  -1 19856.7 312.254   3
   2   6  -1 19857.6 312.716   3
  -2  -6  -1 20631.4 327.260  30
  -2   6  -1 19198.7 313.212   8
  -2  -6   1 19624.7 325.710  18
  -2   6   1 20621.0 330.185  27
  -2  -6  -1 18481.7 309.332  32
   2  -7   1 2788.19 92.3211   8
   2  -7   1 2809.38 100.652  33
   2  -7  -1 2701.48 90.4389   4
  -2  -7  -1 2634.38 88.1756  32
  -2  -7   1 2740.94 91.0652   8
  -2   7   1 2859.93 108.373  31
   2   7   1 2826.29 90.3037  29
   2   7  -1 2888.73 102.809   5
   2   7  -1 3031.06 103.207  29
  -2   7  -1 2646.95 92.2580  17
   2   7   1 2746.94 101.872  26
  -2   7   1 2715.48 101.861  26
  -2   7  -1 3096.86 103.757   5
   2   7   1 2741.25 99.4718   5
   2  -7   1 2695.94 93.1182  24
  -2   7  -1 2627.31 90.2775   3
   2  -7  -1 2553.09 92.0388  32
  -2  -7   1 2846.02 99.6390  30
   2   7   1 2790.58 108.221  31
  -2  -7  -1 2887.09 100.265  30
  -2   7  -1 2834.97 96.5979  16
  -2  -7  -1 2729.76 91.2551   4
  -2  -7   1 2675.47 96.1437  18
   2   7  -1 2724.13 91.9614   3
  -2   8  -1 10452.2 216.925  17
   2   8   1 10421.9 229.553   5
  -2  -8   1 10569.2 216.503   8
  -2  -8  -1 10513.6 219.510   8
   2  -8   1 10160.9 216.186  24
   2   8  -1 10315.1 217.442   3
   2   8  -1 10395.6 230.496   5
   2   8  -1 11195.6 228.376  29
   2  -8   1 10118.8 227.674  33
   2  -8  -1 10547.8 217.208   4
  -2   8  -1 10378.2 220.273  16
  -2  -8  -1 10334.4 215.752   4
   2   8   1 9937.54 207.889  29
  -2   8   1 10295.7 231.829  26
   2  -8   1 10454.2 216.870   8
  -2   8  -1 10862.3 231.145   5
  -2  -8  -1 10394.5 229.618  30
   2  -8  -1 10414.6 221.199   8
   2   8   1 9865.83 225.820  26
  -2   8  -1 10381.6 216.537   3
  -2  -8   1 9548.51 224.719  30
   2   8   1 9966.82 238.230  31
  -2   8   1 10879.8 248.192  31
  -2   8   1 10316.4 224.117   5
  -2   9   1 12027.1 278.092  31
  -2  -9  -1 11681.9 259.444  30
  -2   9  -1 12033.6 259.530   5
  -2   9   1 11573.3 260.644  26
  -2  -9   1 11665.6 244.376   8
   2   9   1 11561.1 257.908   5
   2   9   1 11173.4 267.652  31
   2   9  -1 11858.9 251.452  29
  -2   9  -1 11354.8 245.735  16
   2   9  -1 11980.1 263.284   5
   2   9  -1 11553.3 244.854   3
  -2   9  -1 11516.3 243.845   3
  -2   9   1 11725.5 255.527   5
   2  -9  -1 12299.1 248.606   4
  -2  -9  -1 11626.3 244.012   4
   2  -9   1 11437.0 244.407   8
   2  -9   1 11858.0 260.286  33
   2  -9  -1 11914.0 252.872   8
  -2  -9  -1 11557.0 246.651   8
  -2   9  -1 11306.6 241.471  17
  -2  -9   1 11587.9 257.651  30
   2 -10  -1 6085.20 170.643   4
  -2 -10  -1 5548.86 163.793   4
   2  10   1 5362.54 181.738  31
  -2 -10  -1 5504.93 166.074   8
  -2 -10   1 5708.83 177.194  30
  -2 -10   1 5792.16 167.706   8
  -2  10  -1 5841.85 168.116   3
  -2  10   1 5774.26 180.252  26
  -2  10   1 5834.71 175.678   5
   2  10   1 5509.78 174.153   5
   2  10  -1 5747.83 179.331   5
  -2  10   1 5408.02 185.518  31
  -2 -10  -1 5968.82 180.976  30
  -2  10  -1 5958.96 178.076   5
   2  10  -1 5494.36 164.930   3
   2 -10   1 5686.23 177.278  33
   2 -10  -1 5567.20 169.147   8
  -2  10  -1 5319.21 159.272  17
   2 -10   1 5716.26 168.389   8
  -2  10  -1 5503.00 164.159  16
  -2 -11  -1 3199.81 129.761   8
   2  11   1 3028.30 141.269  31
  -2  11  -1 3321.93 130.496   3
  -2  11   1 3191.62 136.386  26
  -2 -11   1 3595.34 135.381   8
  -2 -11  -1 3163.26 126.758   4
   2 -11   1 3334.64 139.496  33
  -2  11  -1 3198.43 128.379  16
   2  11   1 3162.91 135.618   5
  -2  11  -1 3197.98 135.146   5
   2 -11  -1 3445.52 132.662   4
   2  11  -1 3350.88 131.397   3
  -2 -11  -1 3362.94 141.423  30
  -2  11   1 3388.06 137.844   5
   2 -11  -1 3305.94 133.840   8
  -2  11   1 3164.63 146.199  31
   2  11  -1 3244.84 139.055   5
   2 -11   1 3107.34 127.525   8
   2  12  -1 25576.1 494.645   5
  -2  12  -1 26777.6 496.462   5
  -2 -12  -1 24963.4 492.805  30
   2 -12  -1 26807.3 479.045   4
   2  12   1 25445.2 490.776   5
  -2  12   1 26259.2 494.883  26
  -2  12  -1 25029.6 469.232   3
   2 -12   1 25556.1 474.173   8
   2 -12  -1 26073.4 484.989   8
   2 -12   1 24647.6 486.900  33
   2  12  -1 25242.1 473.319   3
  -2 -12   1 25545.9 471.528   8
  -2  12   1 25884.0 486.786   5
  -2  12   1 26161.3 520.804  31
  -2 -12  -1 25336.2 475.531   8
   2  12   1 24224.8 503.259  31
  -2 -12  -1 25961.4 471.994   4
  -2  12  -1 24686.7 469.429  16
  -2 -12   1 24184.4 480.712  30
  -2  13  -1 7341.52 237.081  11
   2  13   1 7221.76 241.149  38
  -2  13  -1 6898.85 222.469  22
  -2  13   1 7224.95 228.756  10
   2  13   1 7529.32 226.285  10
  -2  13  -1 7007.58 216.734  10
   2  13  -1 7151.30 229.898  22
   2  13  -1 7201.45 216.969  10
  -2  13  -1 6822.89 225.061  37
  -2  13  -1 7390.46 232.880  23
  -2  13   1 7270.47 240.495  23
   2  13  -1 6780.05 228.812  39
  -2  13   1 7146.53 228.012  37
  -2  13   1 6690.05 226.168  11
   2  13  -1 7084.73 236.340  38
   2  14  -1-3.71830 16.6865  10
  -2  14   1 36.9252 26.3264  23
  -2  14  -1-4.56460 21.2576  11
  -2  14  -1 19.3795 19.8905  10
   2  14   1 3.92298 21.2834  10
  -2  14  -1-4.19710 17.3259  22
  -2  14   1 17.3539 20.9137  37
  -2  14   1 4.23602 18.2641  10
   2  14  -1 8.88250 18.3337  39
   2  14   1 4.73016 22.0287  38
  -2  14   1 4.45423 19.9891  11
   2  14  -1 9.29330 20.0345  38
  -2  14  -1 16.5531 21.2370  37
  -2  14  -1-4.32635 18.6536  23
   2  14  -1 4.33349 17.0564  22
   2  15  -1 4.64062 20.8260  22
  -2  15  -1 9.04574 19.5013  37
  -2  15  -1 34.7083 25.4456  11
   2  15  -1 4.04897 15.1193  10
   2  15   1-4.23137 15.8004  10
  -2  15  -1 46.7280 23.0471  10
  -2  15   1-4.57750 18.0173  10
   2  15  -1 5.06149 22.7147  38
   2  15  -1 33.4284 22.2401  39
  -2  15   1 20.1907 30.1306  23
   2  15   1 5.12484 21.1560  38
  -2  15   1 18.8956 20.3680  37
  -2  15  -1-4.73222 21.2370  23
  -2  15   1 19.3402 23.3079  11
   2  16  -1 2515.38 154.050  38
  -2  16   1 2387.70 147.451  11
  -2  16   1 2671.11 151.368  10
   2  16  -1 2535.22 144.782  22
  -2  16  -1 2348.86 136.447  10
  -2  16  -1 2554.64 144.579  22
   2  16  -1 2345.45 132.413  10
   2  16   1 2420.44 137.145  10
   2  16   1 2474.66 152.456  38
   2  16  -1 2487.49 147.383  39
  -2  16  -1 2681.82 158.003  11
  -2  16   1 2342.40 145.937  37
  -2  16  -1 2234.60 141.714  37
   2  17   1 45.3509 33.0993  11
   2  17  -1 11.7009 28.2077  11
   2  17  -1 46.3721 28.6854  22
  -2  17   1 92.8155 39.0411  37
   2  17   1 23.2322 27.0544  38
  -2  17   1 50.0585 33.9194  11
  -2  17   1 26.2179 28.4536  10
  -2  17  -1 122.085 36.9762  10
  -2  17  -1 46.3745 28.6869  22
   2  17  -1 58.4608 29.5879  39
   2  17   1 57.9528 31.8118  10
   2  17  -1 64.3599 29.7369  10
  -2  17  -1 51.4318 32.5996  11
  -2  18  -1 76.2763 34.6683  10
  -2  18  -1 54.1176 30.8603  11
   2  18   1 65.1446 34.5757  11
  -2  18   1 32.6643 27.9405  10
  -2  18  -1 16.0650 28.2801  22
   2  18  -1 19.0350 25.1320  10
   2  18  -1 30.5592 30.4308  11
  -2  18   1 23.3829 27.2265  11
   2  18   1 18.0611 24.8553  38
  -2  18   1 34.5458 25.8410  37
   2  18   1 30.0339 25.6909  10
   2  19  -1 892.150 99.3255  11
  -2 -19  -1 784.452 90.9656  20
   2  19   1 838.489 87.0543  10
   2  19   1 906.847 98.3178  11
   2  19  -1 868.109 85.2521  10
  -2  19   1 911.516 98.8669  37
  -2  19   1 819.204 89.3099  10
   2  19   1 781.467 91.4034  38
  -2  19  -1 812.490 93.4087  11
  -2  19  -1 849.018 88.8706  22
  -2  19  -1 924.764 91.8552  10
  -2  19   1 896.465 94.8994  11
  -2 -20  -1 22.3064 32.5559  20
  -2  20   1-5.95003 30.5346  11
  -2  20   1 5.48460 25.5422  10
   2  20   1 20.1164 22.5690  10
  -2  20  -1 31.3236 25.9914  10
  -2  20   1 36.0986 24.8362  37
   2  20  -1-19.3283 24.0571  10
   2  20  -1-6.19982 28.8730  11
   2  20   1-6.00917 28.9673  11
  -2  20  -1 6.17434 31.6857  11
  -2  21   1 2422.23 154.992  11
  -2  21  -1 2419.64 143.996  10
   2  21   1 2492.39 142.341  10
  -2  21   1 2514.38 150.783  10
   2  21  -1 2414.21 138.476  10
   2  21   1 2326.81 152.647  11
   2  21  -1 2286.26 153.000  11
  -2  21  -1 2418.09 157.653  11
   2  22   1 2316.77 145.369  11
   2  22  -1 2248.88 147.105  11
  -2  22  -1 2060.87 140.538  11
  -2  22   1 2222.03 136.549  10
   2  22   1 2265.30 132.587  10
  -2  22  -1 2278.50 134.847  10
   2  22  -1 2275.15 128.547  10
  -2  22   1 2272.52 144.367  11
   2  23   1 72.3642 30.0344  11
   2  23  -1 74.4990 32.7211  11
   2  23  -1 54.5207 26.1158  10
  -2  23  -1 93.7854 32.2854  10
   2  23   1 48.7241 26.7548  10
  -2  23   1 82.2479 31.3012  11
  -2  23  -1 105.237 36.3789  11
  -2  23   1 101.913 34.8902  10
  -2 -23   1 45.6111 35.6919  34
  -2  24   1 2672.07 132.959  10
   2  24   1 2676.91 127.473  10
  -2  24   1 2703.94 139.440  11
  -2  24  -1 2960.09 148.416  11
   2  24  -1 2545.07 137.779  11
   2  24   1 2513.37 134.442  11
  -2 -24   1 2980.13 146.478  34
  -2  24  -1 2769.72 133.169  10
   2  24  -1 2854.62 128.660  10
   2  25   1 16.7180 18.6128  11
  -2  25   1 23.7805 19.3782  11
  -2  25   1 18.4680 17.1346  10
  -2  25  -1 21.3015 16.0711  10
   2  25  -1 41.5801 19.5186  10
  -2 -25   1 20.0701 18.1493  34
   2  25   1 5.67045 15.7834  10
  -2  25  -1 10.5845 17.5669  11
  -2 -25  -1 23.8213 20.7515  34
   2  25  -1 44.5792 22.9858  11
   3   0   1 350260. 4428.20  33
  -3   0   1 385842. 4408.20  29
  -3   0  -1 392830. 4369.06   3
  -3   0   1 396078. 4419.91  27
  -3   0  -1 404089. 4434.41   2
  -3   0  -1 404483. 4375.58  16
  -3   0   1 355984. 4369.83   4
   3   0  -1 407702. 4402.49  26
  -3   0   1 395486. 4431.85  25
   3   0  -1 394827. 4428.36   6
   3   0   1 398610. 4430.15   2
  -3   0   1 401043. 4433.59   1
  -3   0  -1 383626. 4426.62   1
   3   0  -1 398823. 4424.83  25
   3   0   1 394258. 4431.95   7
  -3   0  -1 396193. 4369.01   8
   3   0  -1 388390. 4424.43   9
   3   0   1 397654. 4414.87  29
  -3   0  -1 399338. 4434.13   7
  -3   0   1 393795. 4427.26   6
  -3   0  -1 386579. 4435.44  33
   3   0   1 397388. 4395.94  27
  -3   0   1 396281. 4433.61  18
   3   0  -1 402313. 4434.72  18
  -3   0  -1 404760. 4406.32  17
   3   0  -1 406253. 4441.31   7
  -3   1   1 15603.6 250.190  25
  -3  -1   1 15164.4 253.529  25
  -3   1  -1 15158.3 221.681  16
   3  -1   1 15075.7 251.270   7
  -3   1  -1 14819.9 251.164   2
   3   1   1 15454.4 252.555   7
   3   1   1 15396.8 242.530  29
  -3   1  -1 15089.1 205.592   3
  -3   1   1 15102.4 230.559  29
   3  -1   1 14416.9 252.241  33
  -3  -1  -1 15618.1 260.379  33
  -3   1  -1 15312.1 206.547   8
   3  -1   1 16076.9 237.564  27
  -3  -1  -1 14563.5 247.990   1
  -3  -1  -1 14869.6 211.272   4
  -3   1  -1 15152.5 248.638   1
   3   1  -1 15003.1 229.165  30
  -3   1   1 15377.9 209.305   4
   3  -1   1 15593.9 238.579  29
   3   1  -1 14899.4 255.316   7
  -3   1   1 15842.8 251.448  27
  -3  -1   1 15115.4 249.817   1
  -3  -1   1 15328.5 240.286  27
   3  -1  -1 14944.6 242.467  25
   3   1   1 14664.2 210.596  27
  -3  -1   1 15642.1 251.177   6
   3   1  -1 13811.3 246.799  29
   3   1  -1 15682.5 224.833  26
   3  -1  -1 15477.6 250.843   6
   3   1   1 14772.3 245.964  32
   3  -1   1 15902.3 246.701  24
   3  -1  -1 14714.7 248.013   9
   3  -1  -1 16013.9 261.817   7
   3   1  -1 15564.7 254.046  25
   3   1   1 15441.3 249.884   2
  -3   1  -1 15650.4 237.844  17
  -3  -1  -1 14788.0 212.123   8
  -3   1   1 15485.8 250.680   1
  -3  -1  -1 15489.6 255.747   2
  -3  -1  -1 15103.0 237.688  17
   3   1  -1 14790.1 248.295   9
  -3  -1  -1 15744.5 255.655   7
   3  -1  -1 15804.4 231.476  29
   3   1  -1 15614.4 251.425   6
   3  -1  -1 15063.2 239.219  26
  -3   1  -1 15638.2 254.225   7
  -3   1   1 15359.7 250.156   6
  -3   1  -1 15242.4 255.479  33
   3  -1  -1 16041.9 244.468  31
   3  -1  -1 15092.1 230.779  17
   3   1   1 14198.6 254.448  33
   3  -1   1 15457.2 250.269   2
   3  -1   1 15235.5 221.387  16
   3  -1  -1 15640.7 251.734  18
  -3   1   1 15372.0 252.149  18
   3  -1  -1 15029.8 245.394  27
  -3  -1   1 14936.4 254.291  18
   3   1  -1 15260.6 258.169  18
  -3  -1   1 14432.4 214.838   4
  -3  -1   1 13697.5 237.813  29
  -3   2   1 32956.4 449.499   1
  -3   2  -1 31572.4 447.284   7
  -3  -2   1 26880.6 432.686  29
   3  -2  -1 30051.6 441.287  16
   3   2   1 31701.7 445.748   7
   3   2  -1 31610.1 459.989  18
   3  -2   1 30567.8 448.465  33
  -3  -2   1 31235.1 453.659  25
  -3  -2  -1 30958.8 457.952  33
   3  -2   1 31651.7 444.103   2
   3   2  -1 31375.8 451.520   7
   3  -2  -1 32136.5 445.379  31
  -3  -2  -1 30692.5 409.425   4
   3  -2  -1 32288.5 444.119   1
  -3  -2   1 31629.0 443.195   6
   3  -2  -1 31053.6 440.968  18
  -3   2   1 33380.4 456.226  27
  -3   2  -1 32227.3 423.739  16
  -3  -2   1 32331.8 432.006  27
   3  -2  -1 31993.2 444.907  27
   3  -2   1 35793.3 448.994  27
   3  -2  -1 31567.3 441.924  26
   3   2  -1 32426.6 446.264   6
   3  -2  -1 32058.6 445.515   6
   3   2  -1 31970.4 457.454  25
   3  -2   1 31267.4 443.244  24
  -3   2  -1 32047.3 402.331   3
  -3   2   1 32198.8 444.480  18
  -3   2  -1 31713.9 454.883  33
   3  -2   1 30597.2 443.797   1
   3   2   1 32492.2 440.384  29
   3  -2  -1 30860.8 451.540   7
  -3   2  -1 32704.5 437.624  17
   3   2  -1 32440.8 407.950  26
  -3   2  -1 31407.7 402.056   8
  -3  -2   1 31200.0 405.740   8
   3  -2   1 31621.8 426.521  29
   3   2  -1 30623.1 442.132   9
   3  -2  -1 30894.3 442.160   9
   3   2   1 31390.6 443.692   2
  -3   2   1 31919.8 439.294  25
   3   2   1 30772.7 446.455  32
   3  -2   1 29864.0 420.477  16
  -3  -2   1 31425.5 425.739  30
   3  -2  -1 31725.3 433.701  17
  -3  -2  -1 32698.8 416.339  30
  -3   2  -1 31676.2 447.886   2
  -3   2  -1 32681.3 445.927   1
   3  -2  -1 31847.4 410.577  29
  -3   2   1 31904.8 410.372  29
   3  -2   1 32358.1 447.994   7
  -3   2   1 31707.6 443.686   6
  -3  -2  -1 30730.8 446.626   2
   3   2   1 30904.2 455.704  33
   3  -2  -1 30165.5 428.985  25
  -3  -2  -1 31257.7 447.131   7
  -3  -2   1 31230.0 455.020  18
   3   2  -1 29446.6 436.743  29
   3  -3  -1 30392.2 464.440  16
  -3  -3  -1 32578.4 468.045   7
  -3  -3  -1 34619.9 451.067  30
   3  -3   1 32744.5 475.541  33
  -3   3   1 33750.7 473.587   1
   3  -3  -1 34681.6 471.535   1
   3  -3  -1 33068.4 473.880  26
  -3  -3   1 31771.4 453.214  30
   3  -3  -1 33740.5 475.537  31
   3   3   1 32821.7 474.304  32
  -3   3   1 33202.1 464.612   6
  -3  -3   1 36160.9 482.586  29
  -3   3   1 33069.9 458.769  18
   3  -3   1 37683.9 483.881  27
   3  -3   1 32290.2 444.172  29
  -3   3   1 27533.5 463.647  27
   3  -3   1 30615.8 450.310  16
  -3  -3   1 33508.6 432.131   8
   3   3  -1 34289.1 468.643   6
   3  -3  -1 33334.8 466.028   6
   3   3  -1 33814.7 484.807  25
   3  -3   1 33249.6 468.757  24
   3  -3  -1 32701.4 472.218   7
  -3   3  -1 33983.2 470.240   1
  -3   3  -1 33324.9 431.761   3
   3   3   1 33038.0 465.486   7
   3   3  -1 32859.6 462.326   9
   3  -3   1 33263.7 467.029   7
  -3   3  -1 34277.4 480.536  33
  -3   3  -1 32904.8 454.659  16
  -3   3  -1 32974.4 467.750   2
  -3  -3  -1 32369.6 468.108   2
   3  -3  -1 30470.0 461.608   5
   3  -3   1 30257.6 461.812   5
   3   3   1 33152.0 463.091  29
   3  -3  -1 33652.9 463.306   9
   3  -3   1 32815.0 461.749   2
   3   3  -1 32967.9 472.501   7
  -3  -3  -1 34985.3 475.790  29
   3   3   1 32984.1 461.261   2
  -3  -3   1 32339.2 462.215   6
   3  -3  -1 33811.1 465.993  17
   3  -3   1 34140.4 475.451   1
  -3  -3   1 32650.9 481.870  18
  -3   3  -1 32817.5 466.869   7
   3   3  -1 28837.8 459.594  29
   3   3  -1 34298.8 489.962  18
  -3  -3   1 34036.6 452.784  27
  -3  -3  -1 33193.7 487.204  33
  -3  -3  -1 33588.9 437.174   4
  -3   3  -1 32618.4 462.741  17
   3  -4   1 40066.8 555.696  33
   3   4   1 40340.4 542.455   7
   3  -4  -1 40727.5 542.506   6
   3  -4   1 40449.6 539.351   2
   3   4  -1 40317.7 547.498   7
   3   4   1 40090.1 545.443  29
   3   4   1 40293.6 538.011   2
  -3  -4  -1 40098.0 545.447   2
   3   4  -1 40778.8 543.956   6
   3  -4   1 40847.9 550.625  24
  -3   4  -1 40066.8 546.201  17
  -3   4   1 43002.2 567.830  27
  -3  -4  -1 41535.0 522.004   4
  -3  -4   1 40117.4 537.781   6
   3  -4  -1 41072.6 551.261   7
  -3   4  -1 40653.5 544.081   2
   3   4  -1 40072.3 539.050   9
   3  -4  -1 40227.6 538.202   9
  -3   4  -1 40408.3 551.010   1
  -3  -4  -1 40324.4 544.493   7
  -3  -4  -1 41977.2 540.672  30
  -3   4   1 40063.5 538.702   6
   3   4  -1 41429.4 549.329  30
  -3   4  -1 40015.5 515.707   3
  -3   4  -1 40302.8 542.808   7
   3  -4  -1 39003.8 556.192  32
   3  -4   1 41910.1 546.580   7
  -3   4  -1 40466.4 543.072  16
  -3  -4   1 40842.4 516.284   8
  -3  -4   1 40652.8 541.675  30
  -3   4   1 40504.7 555.247   1
  -3  -4   1 40553.2 568.757  18
  -3   5   1 376.116 36.2966  27
   3   5   1 375.636 32.1930  29
  -3  -5  -1 353.629 31.2892  30
   3  -5   1 358.940 34.0068  33
   3  -5   1 361.008 29.8661   2
  -3   5  -1 361.367 31.7946  16
  -3   5   1 384.417 35.0790   1
  -3  -5  -1 398.984 29.2429   4
  -3   5  -1 388.826 28.3270   3
   3  -5   1 401.591 35.1401  24
   3   5   1 347.356 28.6440   2
  -3  -5   1 387.546 32.8362  30
   3  -5  -1 345.404 28.8218   9
   3  -5  -1 493.644 39.4519  32
  -3   5   1 297.472 26.7077   6
   3   5  -1 359.827 29.8395   9
   3   5  -1 442.294 39.0464  29
  -3   5   1 376.198 36.5990  26
  -3  -5   1 349.082 34.9945  18
  -3  -5  -1 324.549 28.8512   7
  -3  -5   1 347.706 28.3289   6
  -3   5  -1 395.612 31.1782   7
  -3   5  -1 361.409 32.7516  17
   3  -6   1 5992.39 156.823  33
  -3   6  -1 6004.48 137.553   3
  -3   6   1 6162.32 165.162  26
   3   6  -1 6061.85 156.656  29
   3   6   1 6061.05 150.102  29
   3  -6   1 6024.48 152.504  24
   3  -6  -1 5842.55 154.844  32
  -3   6   1 6026.10 165.590  27
  -3  -6  -1 6234.05 140.029   4
  -3  -6   1 6299.72 138.946   8
  -3  -6   1 6033.42 161.728  18
  -3   6  -1 5945.71 150.819  17
  -3  -6  -1 6188.30 153.530  30
  -3  -6   1 5986.43 150.601  30
  -3   6  -1 6059.70 150.590  16
  -3   7   1 32309.9 523.261  31
  -3   7  -1 32037.8 491.272  16
   3  -7  -1 30189.8 489.086  32
   3   7   1 31771.4 483.887  29
   3  -7   1 31509.1 488.568  24
  -3   7  -1 31319.3 469.490   3
   3   7  -1 32269.1 500.796  29
   3  -7   1 31966.5 502.625  33
  -3  -7  -1 31849.4 472.994   8
  -3  -7  -1 32886.8 474.143   4
  -3   7  -1 31081.7 487.743  17
  -3   7   1 31765.4 512.674  26
  -3  -7  -1 32856.3 498.717  30
  -3  -7   1 31733.0 469.271   8
  -3  -7   1 31879.3 506.915  18
  -3  -7   1 31595.1 494.140  30
  -3   8  -1 57937.2 842.986  17
  -3   8   1 64166.7 895.203  31
  -3   8  -1 58394.2 847.060  16
   3  -8   1 62208.3 866.276  33
  -3  -8   1 63469.9 862.912  30
  -3  -8  -1 60815.8 859.815  30
  -3  -8   1 61492.1 841.229  28
  -3   8   1 62017.3 876.953  26
  -3  -8   1 61989.6 867.595  18
   3  -8   1 60623.6 842.017  24
  -3   8  -1 63753.2 829.796   3
  -3  -8  -1 63463.7 832.976   4
  -3  -8  -1 60884.5 830.970   8
   3   8   1 59466.7 837.836  29
  -3  -8   1 62452.7 829.455   8
  -3   9   1 187.767 35.7468  31
  -3   9  -1 225.338 32.9739  16
   3   9   1 436.983 47.1609   5
   3  -9   1 166.063 29.5377  24
  -3   9   1 246.567 37.8666  26
   3   9   1 307.732 36.3317  29
   3   9  -1 184.042 31.4376  29
   3  -9   1 243.696 36.0176  33
  -3  -9  -1 238.256 35.4603  30
   3   9   1 245.033 41.8552  31
   3   9  -1 319.679 41.9323   5
  -3   9  -1 142.773 27.7801  17
  -3   9  -1 189.543 28.1088   3
  -3  -9   1 190.027 31.9792  30
  -3 -10  -1 24053.4 449.308  30
   3 -10   1 24710.2 450.810  33
   3  10   1 23398.5 460.723  31
   3  10  -1 23681.2 435.638  29
   3  10   1 24153.4 449.686   5
   3  10  -1 23939.0 452.564   5
  -3  10  -1 23938.2 426.216  17
  -3  10   1 25397.3 476.336  31
  -3  10  -1 24001.9 432.952  16
   3  11   1 2918.64 143.404  31
  -3  11   1 3021.97 147.959  31
  -3 -11   1 3239.45 141.254  30
  -3 -11  -1 2934.06 137.449  30
   3  11  -1 3261.22 145.718   5
   3  11   1 2958.08 138.082   5
   3 -11   1 3087.93 140.046  33
  -3  11  -1 3041.99 128.594  17
  -3  11  -1 3087.69 134.155  16
   3  12  -1 18378.5 407.057  22
  -3  12   1 18376.2 398.205  37
  -3  12   1 17543.0 394.798  11
  -3  12   1 17697.4 402.121  13
  -3  12   1 17991.4 413.798  23
  -3  12  -1 18249.5 403.170  23
  -3  12  -1 17500.3 392.111  22
   3  12  -1 19621.6 415.448  38
   3  12  -1 17694.1 403.091  39
  -3  12  -1 18368.5 386.163  37
  -3  12  -1 18148.0 403.868  11
  -3 -12   1 18615.5 398.137  20
   3  12   1 17592.0 409.181  38
  -3  12  -1 17945.3 395.733  13
  -3  13  -1 12704.5 321.406  37
  -3  13   1 13396.3 337.161  37
  -3  13  -1 13026.5 342.777  23
  -3  13   1 13184.8 344.217  13
  -3  13   1 12009.4 351.115  23
  -3  13   1 12995.6 337.809  11
  -3  13  -1 12821.3 334.698  13
  -3  13  -1 13121.8 332.531  22
   3  13  -1 12599.8 334.587  22
   3  13   1 12353.7 342.672  38
  -3 -13   1 13334.5 334.212  20
  -3  13  -1 13179.0 342.575  11
   3  13  -1 13632.5 345.627  38
   3  13  -1 12786.3 338.435  39
  -3  14  -1 10068.5 296.069  23
   3  14  -1 9270.81 289.347  39
  -3  14  -1 9289.83 281.505  22
   3  14  -1 9582.37 294.783  38
  -3  14   1 8978.47 283.399  11
   3  14  -1 9118.79 283.940  22
  -3  14  -1 9351.01 280.690  37
   3  14   1 9206.31 299.158  38
  -3 -14   1 9749.70 285.877  20
  -3  14   1 9047.99 284.492  37
  -3  14   1 9998.44 301.946  23
  -3  14  -1 9696.69 297.662  11
  -3  15   1 4479.91 206.174  23
  -3  15  -1 4585.44 193.946  37
   3  15   1 4665.30 211.798  38
   3  15  -1 4458.75 194.990  22
  -3  15   1 4522.76 192.223  10
  -3  15  -1 4518.09 200.321  23
   3  15  -1 4720.17 207.722  38
  -3  15  -1 4761.66 198.407  22
  -3  15   1 4971.44 207.141  37
   3  15  -1 4302.39 195.157  39
  -3  15  -1 4489.29 202.944  11
  -3  15   1 4415.77 199.355  11
  -3  16  -1 300.263 50.9148  10
  -3  16   1 441.184 67.7567  23
   3  16   1 285.157 57.1546  38
  -3  16  -1 351.144 58.3489  23
   3  16  -1 273.792 53.5841  39
  -3  16  -1 265.468 50.9688  22
  -3  16   1 300.700 53.2650  10
  -3  16  -1 307.469 58.3335  11
   3  16  -1 323.487 59.0209  38
  -3  16   1 310.660 58.0778  11
  -3  16  -1 285.336 54.7995  37
  -3  16   1 323.365 58.5965  37
   3  16  -1 578.851 71.4393  22
  -3  17   1 2266.55 141.944  10
   3  17  -1 2281.80 142.316  22
  -3  17  -1 2446.15 142.297  10
  -3  17   1 2491.63 152.738  37
   3  17  -1 2239.65 149.160  38
   3  17  -1 2089.30 139.348  39
  -3  17  -1 2371.11 154.391  11
  -3  17   1 2223.48 148.094  11
   3  17   1 2325.47 155.442  38
  -3  18   1 9616.38 322.979  11
  -3  18  -1 9688.60 330.753  11
  -3  18  -1 9865.69 305.099  10
   3  18  -1 9435.41 313.021  39
  -3  18   1 9532.78 308.209  10
  -3  18   1 9955.82 326.099  37
   3  18   1 9231.12 325.584  38
  -3 -18  -1 9740.51 322.457  20
   3  19  -1 911.543 100.572  11
  -3 -19  -1 743.419 87.4721  20
  -3  19   1 662.064 80.4840  10
  -3  19  -1 798.312 85.4130  10
   3  19   1 646.843 84.3328  11
   3  19   1 772.327 91.8797  38
  -3  19  -1 685.660 88.0826  11
  -3  19   1 868.737 99.2518  37
  -3  19   1 714.179 88.8020  11
  -3 -20  -1 45234.2 825.903  20
   3  20  -1 43784.6 843.933  11
  -3  20   1 45997.6 864.028  37
  -3  20  -1 46601.6 807.772  10
  -3  20   1 45969.4 846.320  11
   3  20   1 44394.6 837.940  11
  -3  20  -1 46958.5 860.732  11
  -3  20   1 44645.8 810.029  10
   3  21  -1 4166.91 205.827  11
  -3  21  -1 4678.47 197.429  10
  -3  21   1 4298.18 193.542  10
  -3 -21  -1 4052.31 192.120  20
  -3  21   1 4257.19 203.681  11
  -3  21  -1 4302.25 208.284  11
   3  21   1 4046.53 199.989  11
   3  22  -1 540.701 72.9416  11
  -3  22  -1 540.407 65.9796  10
  -3  22   1 507.223 65.6277  10
  -3 -22   1 368.760 65.7231  34
  -3 -22  -1 571.728 70.8342  20
  -3  22  -1 565.756 74.9267  11
   3  22   1 568.257 72.5125  11
  -3  22   1 599.069 76.1342  11
  -3 -23   1 172.538 43.0850  34
  -3  23  -1 114.257 31.8358  10
  -3  23   1 161.228 36.5713  10
   3  23   1 161.111 38.9037  11
  -3  23  -1 158.157 40.9383  11
  -3  23   1 152.626 39.0880  11
  -3  24   1 86.3358 30.5161  11
  -3 -24  -1 45.6367 26.3696  34
  -3  24  -1 89.6355 29.1447  11
   3  24  -1 63.4908 27.5132  11
   3  24   1 77.6239 28.5925  11
  -3 -24   1 110.961 31.9589  34
   3  25   1 143.780 30.7435  11
  -3  25  -1 149.590 31.1352  11
  -3 -25   1 181.648 33.1933  34
   3  25  -1 146.555 30.6056  11
  -3  25   1 115.643 28.6357  11
  -4   0   1 13886.7 243.143  27
  -4   0   1 12961.2 245.043  25
  -4   0  -1 13279.9 221.495  17
  -4   0   1 13366.8 249.092   6
   4   0  -1 12743.2 232.227  29
  -4   0   1 13667.4 254.861   1
   4   0  -1 12822.7 244.158   9
  -4   0   1 12502.3 232.576  29
   4   0   1 13525.8 249.562   2
  -4   0  -1 13091.4 251.981   7
   4   0   1 13581.3 235.475  29
   4   0  -1 12967.3 240.825  25
  -4   0   1 12858.3 247.112  18
  -4   0  -1 13389.1 239.323  18
  -4   0  -1 13432.6 253.957   1
   4   0   1 12662.9 248.857  33
   4  -1   1 132.547 21.6743  33
  -4   1   1 135.037 21.8541  18
   4   1   1 165.763 24.1154   2
  -4   1  -1 112.821 15.7407  16
   4  -1   1 174.992 21.4709  29
   4   1   1 190.797 25.6741  33
  -4   1  -1 144.009 22.2350   7
   4   1  -1 160.911 23.2102   9
  -4   1   1 128.760 21.9455  27
  -4  -1  -1 142.679 23.5813   7
  -4  -1   1 132.042 21.5110   1
   4   1  -1 133.284 21.1759  25
  -4   1  -1 171.025 20.5939  18
  -4   1  -1 190.757 24.8911   1
  -4  -1  -1 169.681 24.1853   1
   4  -1  -1 168.258 23.6641   9
  -4   1   1 192.951 24.9592   1
  -4  -1   1 145.973 22.8345   6
  -4   1   1 135.621 22.0098   6
   4   1   1 117.270 18.0026  29
   4   1  -1 187.813 23.0099  29
   4  -1   1 143.192 22.5182   2
  -4  -1   1 137.687 23.6303  18
  -4  -1  -1 113.127 15.5371  17
   4  -2   1 84774.1 1072.34  24
  -4   2  -1 82824.7 1079.81   7
  -4   2  -1 81580.8 1035.47  16
   4  -2   1 82481.7 1073.58   2
   4  -2   1 79678.0 1074.87  33
   4  -2   1 84417.0 1047.03  29
   4   2   1 80143.5 1077.64  33
  -4  -2   1 81387.2 1085.24  18
  -4   2   1 85657.6 1084.59   1
   4   2  -1 83418.2 1081.12  25
  -4   2   1 87094.2 1084.95  27
  -4  -2  -1 82817.0 1082.87   1
  -4  -2  -1 81763.5 1079.52   7
  -4   2   1 81667.6 1069.58  18
   4  -2  -1 81808.2 1071.26   9
   4   2  -1 80990.9 1069.62   9
   4   2  -1 85056.8 1067.71  29
  -4   2  -1 82654.0 1052.98  17
  -4  -2   1 81163.2 1078.75   1
  -4  -2   1 82082.2 1071.11   6
   4   2   1 80831.9 1072.20   2
   4   2   1 83320.2 1062.48  29
  -4   2   1 81975.4 1071.72   6
  -4   2  -1 83660.3 1081.64   1
  -4   3  -1 2350.34 79.1345  16
   4  -3   1 2323.31 90.0770  33
  -4  -3  -1 2178.10 87.4227   7
  -4  -3   1 2246.37 75.3719  30
   4   3   1 2314.77 84.9991  29
  -4   3   1 2417.36 92.3764  27
   4  -3   1 2242.85 87.5968  24
  -4   3   1 2365.20 87.8886   6
  -4   3  -1 2340.99 90.4849   1
  -4   3  -1 2384.81 90.2773   7
   4   3  -1 2213.38 87.2427  29
  -4   3   1 2433.66 85.6354  18
   4   3  -1 2437.31 88.1262   9
   4  -3  -1 2447.48 88.1199   9
   4   3   1 2242.41 85.3674   2
  -4   3  -1 2315.44 83.0500  17
  -4  -3   1 2318.26 86.6889   6
  -4   3   1 2402.34 94.0884   1
  -4  -3   1 2306.85 94.3254  18
   4  -3   1 2283.21 86.6391   2
  -4  -4  -1 1079.74 60.5074   7
   4   4  -1 1128.41 63.6998  29
   4  -4   1 1230.83 65.6399  33
  -4   4   1 820.250 60.4758  27
  -4   4  -1 1075.95 62.4542   1
   4   4   1 1183.32 61.4925  29
   4  -4   1 1114.83 58.9563   2
   4  -4   1 1110.30 61.9920  24
  -4  -4   1 1124.58 54.9988  30
  -4  -4   1 1154.83 59.9376   6
   4   4   1 1100.26 57.9941   2
   4  -4  -1 1100.59 58.3337   9
  -4  -4   1 976.357 62.7141  18
   4   4  -1 1090.06 58.3055   9
   4   4  -1 1121.01 60.6660   2
  -4   4  -1 1169.19 57.5299  16
  -4   4  -1 1047.66 58.9259   7
  -4   4   1 1148.76 65.6078   1
  -4   4   1 1065.09 57.8614   6
  -4   4  -1 1097.51 58.7236  17
  -4   5   1 9994.85 225.558   1
  -4   5  -1 9671.10 208.237  16
   4   5  -1 10362.4 223.798  29
   4   5   1 10332.0 217.214  29
  -4   5  -1 10369.2 223.741   1
   4   5   1 9762.09 202.741   2
  -4  -5  -1 10600.1 207.442  30
   4  -5   1 9975.38 215.875  24
  -4   5  -1 9981.92 209.652   7
   4  -5  -1 9790.71 222.267  32
   4   5  -1 9678.47 203.667   9
  -4  -5   1 9846.00 231.470  18
  -4   5  -1 10141.4 213.078  17
   4  -5   1 10198.8 221.413  33
   4   5  -1 9919.90 209.260   2
  -4  -5   1 10190.4 205.325  30
  -4   6  -1 12348.5 248.138  17
   4  -6   1 11994.0 252.862  33
  -4  -6   1 12413.8 241.766  30
  -4   6  -1 12526.2 245.980  16
  -4  -6  -1 12562.0 245.073  30
  -4   6   1 11184.1 261.911  27
   4  -6   1 11186.2 243.273  24
   4  -6  -1 11526.7 250.635  32
   4   6   1 11659.6 246.652  29
  -4  -6   1 12103.9 267.576  18
   4   7  -1 63.8262 23.9134  29
   4  -7  -1 103.931 24.2444  32
   4  -7   1 104.676 23.5324  33
  -4  -7  -1 127.476 26.1385  30
   4  -7   1 132.005 27.0643  24
  -4   7  -1 109.658 24.4963  17
  -4  -7   1 127.751 24.8538  30
  -4   7  -1 76.6816 22.7610  16
  -4  -7   1 95.0599 25.6575  18
   4  -8   1 4685.13 151.840  24
  -4   8  -1 4970.67 156.356  16
   4  -8   1 4834.99 159.704  33
  -4  -8   1 4850.60 154.367  30
  -4  -8  -1 5031.21 159.327  30
   4   8   1 4583.28 147.625  29
  -4   8  -1 4648.30 151.490  17
  -4  -8   1 4655.29 164.264  18
  -4  -8  -1 4651.49 165.027  18
  -4   9  -1 13514.8 263.387  17
  -4  -9  -1 13224.6 284.207  18
  -4  -9  -1 14126.0 276.667  30
   4   9  -1 12667.4 266.671  29
   4   9   1 13377.4 256.805  29
   4  -9   1 13325.8 272.814  33
   4  -9   1 13174.8 255.697  24
  -4  -9   1 13591.9 270.004  30
  -4  -9   1 13894.4 288.264  18
   4  10  -1 41834.6 675.523   5
   4 -10   1 40445.7 651.915  33
  -4 -10  -1 41627.7 653.869  30
   4  10   1 41020.8 669.605   5
  -4  10  -1 39857.8 633.882  17
  -4 -10  -1 40846.4 664.529  18
  -4 -11   1 185.955 38.8228  20
   4  11  -1 169.691 37.7568  39
  -4  11   1 179.656 37.5650  11
  -4  11  -1 200.451 40.1379  11
  -4  11  -1 146.228 34.9361  23
  -4  11   1 80.0708 31.0910  13
   4  11  -1 254.203 46.3278  22
  -4  11  -1 155.906 37.6140  13
   4  11   1 124.541 34.6939  38
   4  11  -1 177.654 36.6586  38
  -4  11   1 258.160 43.9796  37
  -4  11   1 176.135 39.5683  23
   4  12  -1 2915.91 145.213  38
  -4  12   1 2506.67 137.552  11
  -4  12   1 2660.96 144.341  13
  -4  12   1 2533.31 136.802  37
  -4  12  -1 2700.89 143.429  13
   4  12  -1 2711.71 146.315  22
  -4  12   1 2303.87 145.127  23
  -4  12  -1 2571.13 142.983  23
   4  12   1 2543.50 143.138  38
   4  12  -1 2633.83 143.768  39
  -4  12  -1 2576.78 141.076  11
  -4 -12   1 2868.64 144.683  20
   4  13  -1 5352.79 214.705  22
   4  13  -1 5983.85 220.599  38
   4  13   1 5438.05 221.611  38
  -4  13  -1 5755.42 221.212  23
  -4  13  -1 5464.18 214.250  13
   4  13  -1 5283.08 214.053  39
  -4  13   1 5579.83 223.895  23
  -4  13   1 5396.68 218.258  13
  -4  13   1 5837.32 218.069  37
  -4  13  -1 5394.89 216.591  11
  -4 -13   1 5774.54 216.271  20
  -4  13   1 5500.81 215.003  11
  -4  14  -1 1132.30 98.2183  13
  -4 -14   1 898.177 86.9838  20
  -4  14   1 1108.49 101.104  13
   4  14  -1 1066.59 97.4570  22
   4  14   1 995.386 98.1529  38
   4  14  -1 939.561 91.9432  39
  -4  14   1 1108.15 103.911  23
  -4  14  -1 1065.49 98.3799  11
   4  14  -1 1076.81 96.6864  38
  -4  14  -1 1144.33 101.352  23
  -4  14   1 1105.76 98.0281  37
  -4  14   1 1019.79 94.4032  11
  -4 -15  -1 70.9363 32.5903  20
  -4 -15   1 82.5211 34.5872  20
  -4  15   1 184.559 45.4144  23
  -4  15   1 42.7830 27.4668  37
  -4  15   1 140.378 39.1999  11
   4  15  -1 92.9602 38.5169  39
   4  15  -1 79.2802 33.5618  22
   4  15  -1 96.3788 35.9057  38
  -4  15  -1 121.736 36.4606  11
  -4  15  -1 158.829 39.7637  23
   4  15   1 87.0018 36.1127  38
  -4 -16  -1 3017.49 170.885  20
   4  16  -1 2662.97 160.617  39
   4  16   1 2684.62 167.167  38
  -4  16   1 2872.62 168.837  11
   4  16  -1 2547.35 152.742  22
  -4  16  -1 3080.62 176.181  11
   4  16  -1 2817.86 165.572  38
  -4  16  -1 2954.44 169.770  23
  -4  16   1 2731.46 165.994  23
  -4 -16   1 3065.55 167.065  20
  -4  16  -1 2959.54 161.328  37
  -4  16   1 2722.79 163.354  37
  -4  17   1 579.105 80.2010  37
  -4  17  -1 684.310 84.8173  23
  -4  17   1 649.415 83.7134  23
   4  17  -1 552.688 75.9225  39
   4  17  -1 732.364 88.7953  38
  -4 -17   1 610.656 80.4509  20
  -4  17  -1 637.707 78.6660  37
  -4 -17  -1 510.961 74.8752  20
   4  17   1 574.854 83.5032  38
  -4  17  -1 673.904 86.7712  11
  -4  17   1 532.355 76.4760  11
   4  18  -1 5264.84 232.749  39
   4  18  -1 5815.41 247.949  38
  -4 -18   1 5722.81 234.977  20
  -4 -18  -1 6017.12 249.675  20
  -4  18  -1 5597.05 247.786  11
  -4  18   1 5658.59 244.758  11
   4  18   1 5806.93 254.740  38
  -4  18   1 5668.57 249.221  37
   4  19  -1-6.26467 29.1749  11
  -4 -19  -1 23.2959 32.4176  20
   4  19  -1 5.66894 23.4016  39
   4  19   1-6.10341 31.3216  11
  -4  19   1-6.00445 35.0535  11
  -4  19   1-12.2070 28.4242  37
   4  19   1 12.6581 31.5099  38
  -4  19  -1-6.20863 32.7853  11
  -4 -20   1 119.577 43.4259  34
   4  20   1 176.291 46.8645  11
   4  20  -1 186.735 49.1943  11
   4  20   1 103.189 42.1000  38
  -4 -20  -1 194.556 49.4396  20
  -4  20   1 173.614 52.7174  37
  -4  20  -1 114.132 40.2996  11
  -4  20   1 174.863 47.6043  11
   4  21  -1 2029.10 137.702  11
  -4 -21  -1 1885.30 127.287  20
   4  21   1 1725.33 126.035  11
  -4  21  -1 1901.18 134.061  11
  -4  21   1 2109.25 139.022  11
  -4  22   1 362.264 57.7843  11
   4  22   1 428.887 64.5075  11
  -4  22  -1 400.432 62.7652  11
  -4 -22  -1 350.173 53.8836  20
   4  22  -1 387.640 61.8736  11
  -4 -22   1 409.544 60.6106  34
  -4  23   1 64.7435 28.9316  11
   4  23   1 34.0930 23.7229  11
  -4 -23   1 24.6198 22.2635  34
  -4 -23  -1 3.87428 19.2906  20
   4  23  -1 30.3829 25.9100  11
  -4  23  -1 26.8508 25.5264  11
   4  24  -1 1466.95 94.5918  11
  -4 -24   1 1492.22 92.0385  34
  -4  24  -1 1684.23 103.128  11
  -4  24   1 1659.66 101.200  11
  -4 -24   1 1340.24 86.6103  13
  -4 -24  -1 1415.45 89.9111  13
   4  24   1 1452.02 93.4286  11
  -5   0  -1 9079.48 222.151   7
  -5   0   1 9357.15 217.532  18
   5   0   1 10001.6 205.090  29
   5   0   1 9179.37 215.572  33
  -5   0  -1 9673.40 225.473   1
   5   0  -1 9521.18 217.570   9
   5   0  -1 9068.28 221.651   2
  -5   0  -1 9698.40 209.492  18
   5   0   1 9527.52 219.678   2
  -5   0   1 9952.09 228.493   1
  -5  -1  -1 15581.1 314.781   7
   5   1  -1 15949.1 306.998   9
   5  -1   1 15802.2 308.320  33
   5   1   1 15971.3 309.802   2
   5  -1  -1 16415.6 310.309   9
   5   1  -1 16299.9 318.380   2
   5   1   1 16512.9 296.282  29
   5  -1  -1 16006.3 317.456   2
   5   1  -1 17186.0 300.530  29
  -5  -1  -1 17054.4 327.689   1
  -5  -1   1 17030.7 327.725   1
  -5   1   1 16742.8 320.456   1
  -5  -1   1 15702.8 312.930  18
  -5   1   1 16937.5 309.292  27
  -5  -1  -1 16074.3 305.627  18
  -5   1  -1 16800.6 319.964   1
   5  -1   1 16622.3 289.233  29
  -5   1  -1 16269.0 318.067   7
   5  -1   1 16033.9 311.711   2
  -5   1   1 16011.6 305.827  18
  -5  -2  -1 194388. 2430.95   7
   5   2  -1 202805. 2416.02  29
  -5   2   1 208709. 2427.12  27
  -5  -2  -1 199449. 2439.63   1
  -5   2  -1 190742. 2429.09   7
   5   2   1 201885. 2406.56  29
  -5   2   1 200242. 2437.34   1
   5   2  -1 195057. 2415.38   9
   5  -2  -1 195923. 2418.02   9
  -5  -2  -1 193389. 2425.75  18
   5   2   1 195446. 2418.96   2
  -5   2  -1 197072. 2433.12   1
   5  -2   1 189940. 2416.80  33
   5  -2   1 195815. 2423.12   2
  -5  -2   1 191011. 2431.30  18
   5  -2  -1 194086. 2431.66   2
   5  -2   1 190913. 2414.63  24
   5   2  -1 191784. 2427.88   2
  -5   2  -1 194602. 2384.95  17
  -5  -2   1 196596. 2435.51   1
   5   3   1 16134.4 280.042   2
  -5  -3  -1 11135.0 255.992  18
  -5   3   1 11057.0 254.457   1
   5  -3   1 13134.0 262.201   2
   5   3  -1 11372.1 243.248  29
  -5   3  -1 11225.1 253.541   1
  -5  -3   1 10940.2 256.568  18
   5  -3   1 10820.5 242.603  24
   5   3   1 10665.8 235.132  29
   5  -3  -1 10755.0 248.536   2
  -5  -3   1 10480.4 249.358   1
  -5   3  -1 10812.3 246.152   7
   5  -3  -1 16075.3 277.821   9
   5   3  -1 10850.6 247.063   2
   5  -3   1 10659.8 241.721  33
  -5  -3  -1 11126.0 253.838   1
  -5   3  -1 10949.0 228.487  17
  -5  -3  -1 10623.7 247.336   7
  -5   4  -1 8786.05 202.609  17
  -5  -4   1 8980.09 229.702  18
  -5  -4   1 9036.72 223.199   1
  -5   4   1 9049.27 226.316   1
   5  -4   1 8829.51 211.326   2
  -5   4   1 8654.06 229.591  27
   5  -4   1 8767.16 214.153  24
  -5  -4  -1 8317.82 210.839   7
   5  -4  -1 9081.19 210.907   9
   5   4   1 8714.98 209.911  29
   5  -4  -1 8727.54 216.262   2
  -5  -4  -1 8483.53 224.185  18
   5  -4   1 8544.86 212.098  33
   5   4  -1 8436.15 210.458   2
   5   4  -1 8694.78 206.258   9
  -5  -4  -1 9058.50 224.567   1
  -5   4  -1 9042.36 223.614   1
   5   4  -1 8990.78 214.675  29
   5   4   1 8893.56 209.837   2
  -5   4  -1 8361.20 209.995   7
   5   5   1 3231.62 117.471   2
   5   5  -1 3694.31 134.412  29
   5   5   1 3659.87 128.412  29
   5  -5   1 3737.38 132.360  24
  -5   5  -1 3683.89 125.363  17
  -5   5   1 3495.21 134.413   1
  -5   5  -1 3358.60 122.552   7
   5   5  -1 3217.92 118.467   9
  -5   5  -1 3430.97 131.657   1
   5   5  -1 3321.68 122.773   2
   5  -5   1 3440.16 127.408  33
  -5   5   1 2598.68 118.535  27
  -5  -5   1 3622.03 141.172  18
  -5  -5  -1 3636.95 140.290  18
  -5   5  -1 3022.54 112.460  16
  -5  -6  -1 57618.6 868.990  18
  -5   6  -1 60202.7 834.974  16
   5  -6   1 57713.1 839.908  33
  -5  -6   1 57823.9 869.539  18
   5  -6   1 57135.1 835.084  24
   5  -6  -1 53453.0 833.855  32
  -5   6   1 60859.6 863.515   1
  -5   6  -1 57635.2 827.208  17
   5   6   1 55557.3 828.783  29
   5   6  -1 55810.6 838.367  29
  -5   6  -1 61208.4 858.245   1
  -5   7  -1 762.372 61.8111  17
   5  -7   1 811.254 63.8409  24
   5   7  -1 607.305 62.3453  29
   5   7   1 731.423 60.6312  29
  -5   7  -1 803.508 63.3119  16
  -5  -7   1 789.352 69.6438  18
  -5  -7  -1 728.401 67.4532  18
  -5   8  -1 4047.28 158.199  16
  -5   8  -1 3917.52 148.430  17
   5   8  -1 3737.96 156.821  29
   5   8   1 3924.73 147.306  29
   5  -8   1 3855.13 149.877  24
  -5  -8   1 4258.14 170.521  18
  -5  -8  -1 3907.79 163.330  18
  -5   9  -1 21918.5 429.755  17
   5   9   1 20716.5 424.760  29
   5  -9   1 22152.9 429.941  24
  -5  -9   1 22626.4 450.627  20
   5   9   1 22596.2 459.279  38
   5   9  -1 23620.9 474.149  39
  -5   9  -1 20434.3 425.281  16
  -5  -9   1 21592.0 460.680  18
  -5  10  -1 137333. 1843.99  13
  -5 -10   1 138713. 1832.60  20
  -5  10   1 143712. 1837.85  37
  -5  10  -1 126692. 1865.68  23
   5  10   1 138842. 1850.95  38
  -5 -10  -1 138033. 1831.70  20
   5  10  -1 143887. 1863.18  39
  -5  10   1 135148. 1836.15  11
  -5  10   1 137858. 1870.60  23
  -5 -10  -1 139951. 1854.52  36
  -5  10  -1 137366. 1846.96  11
  -5  10   1 133059. 1845.10  13
  -5  11   1 22923.1 477.562  37
  -5  11   1 22351.4 492.503  23
  -5  11   1 21025.3 479.683  13
  -5 -11   1 22261.1 473.149  20
   5  11  -1 22140.8 485.891  39
   5  11  -1 22676.7 507.305  22
  -5  11  -1 21572.5 477.567  13
   5  11  -1 22745.1 465.174  38
   5  11   1 22541.6 488.447  38
  -5  11  -1 22284.5 487.695  23
  -5 -11  -1 22388.8 474.485  20
  -5  11   1 21208.4 474.395  11
  -5  11  -1 22476.9 484.900  11
   5  12   1 40.2764 31.9533  38
   5  12  -1 88.0684 34.1205  22
  -5  12  -1-25.5718 23.8200  23
   5  12  -1 15.0595 24.2003  39
  -5 -12  -1 143.533 38.1314  20
  -5  12   1-5.33103 25.7002  23
  -5  12   1-5.11711 26.2620  13
  -5  12  -1 44.1784 27.9996  13
  -5  12   1 75.0202 31.9660  37
  -5  12   1 33.7997 23.2781  11
  -5  12  -1 19.8016 18.4872  11
  -5 -12   1 28.2960 28.1522  20
  -5  13  -1 1500.63 116.573  11
  -5  13   1 1622.91 122.735  13
   5  13  -1 1633.26 115.768  38
  -5  13   1 1628.92 119.448  11
   5  13   1 1571.20 122.420  38
  -5  13  -1 1703.88 127.032  23
  -5 -13  -1 1703.94 121.632  20
   5  13  -1 1594.13 119.475  22
  -5 -13   1 1544.76 115.290  20
   5  13  -1 2041.37 135.292  39
  -5  13   1 1539.04 115.070  37
  -5  13   1 1544.54 121.181  23
  -5  13  -1 1687.31 122.943  13
  -5  14   1 20719.4 501.443  13
  -5  14  -1 20461.3 498.521  11
   5  14  -1 21192.2 494.214  22
   5  14   1 19698.5 496.483  38
  -5 -14  -1 20974.8 492.916  20
  -5  14   1 20992.6 490.234  37
   5  14  -1 21176.6 486.543  38
  -5  14  -1 20900.7 497.675  13
  -5  14  -1 22860.0 518.838  23
  -5  14   1 20991.9 508.136  23
   5  14  -1 20606.3 496.351  39
  -5 -14   1 21689.1 493.368  20
  -5  14   1 20465.1 491.470  11
  -5  15  -1 11225.6 356.283  11
  -5  15   1 11067.5 341.134  37
  -5  15   1 10816.3 351.914  13
   5  15   1 11406.8 358.800  38
   5  15  -1 11535.1 346.003  38
  -5  15  -1 11871.2 360.987  23
   5  15  -1 11296.5 351.825  39
  -5 -15   1 11184.7 341.933  20
   5  15  -1 10997.4 340.147  22
  -5 -15  -1 11454.4 350.216  20
  -5  15   1 11184.3 356.887  23
  -5  15  -1 11656.0 357.146  13
  -5  15   1 11265.9 350.535  11
  -5  16   1 109.056 46.5610  23
  -5 -16   1 179.167 56.1236  34
  -5  16  -1 43.1567 34.3225  23
  -5  16  -1 24.5362 29.5753  11
  -5 -16  -1 29.4032 31.0591  20
  -5  16   1 35.1395 28.2381  37
  -5 -16   1 68.1595 36.0528  20
   5  16  -1 28.4084 30.0087  38
   5  16   1 56.5976 37.5424  38
  -5  16   1 23.9206 28.8337  11
  -5 -17   1 32597.9 680.007  34
  -5  17   1 33386.0 695.983  23
   5  17  -1 32206.8 663.311  38
   5  17   1 30590.8 671.486  38
  -5  17  -1 32676.5 682.703  23
  -5  17  -1 32419.1 684.638  11
  -5 -17   1 31935.8 656.481  20
  -5  17   1 32285.1 671.457  37
   5  17  -1 30698.8 654.738  39
  -5 -17  -1 31025.2 658.002  20
  -5  17   1 31053.1 664.302  11
  -5 -18   1 21656.7 526.151  34
  -5  18  -1 24347.7 558.038  23
  -5  18   1 24170.9 566.567  23
   5  18   1 22282.1 544.023  38
  -5 -18  -1 21308.9 523.137  20
  -5 -18   1 22414.1 523.064  20
   5  18  -1 22691.4 530.691  38
  -5  18   1 23914.8 546.973  37
  -5  18   1 23223.1 546.996  11
   5  18  -1 21096.6 516.623  39
  -5  18  -1 22360.7 547.033  11
  -5 -19   1 2011.93 140.849  34
  -5  19   1 1686.11 135.345  37
  -5 -19   1 1879.27 132.431  20
   5  19   1 1767.91 136.017  38
  -5  19   1 1807.51 136.485  11
  -5  19  -1 2043.31 146.405  11
  -5 -19  -1 1803.60 133.251  20
   5  19  -1 1694.34 127.647  39
   5  20  -1 25.8201 26.5026  39
  -5 -20   1 45.4656 28.1209  20
  -5  20   1 22.8662 26.6240  37
  -5  20  -1 11.5882 35.3309  11
   5  20   1 11.2626 26.2270  11
   5  20  -1 28.6761 32.7135  11
  -5 -20  -1 10.6871 28.9921  20
  -5  20   1 5.62195 33.5595  11
   5  20   1 46.4735 30.6776  38
  -5 -20   1 84.1074 33.9986  34
   5  21  -1 1506.69 117.171  11
  -5 -21  -1 1445.00 109.357  20
  -5 -21   1 1900.82 124.208  34
   5  21   1 1610.90 118.830  11
  -5  21  -1 1679.28 123.699  11
  -5  21   1 1492.43 115.700  11
   5  22  -1 7819.63 258.262  11
   5  22   1 7967.43 258.507  11
  -5 -22  -1 8207.63 256.645  13
  -5  22  -1 8373.80 271.297  11
  -5 -22  -1 7594.99 246.626  20
  -5 -22   1 8219.80 254.150  13
  -5  22   1 8278.02 265.059  11
  -5 -22   1 8052.10 248.740  34
   5  23   1 79.1465 26.5381  11
   5  23  -1 68.5199 26.3820  11
  -5 -23  -1 17.7204 22.0582  20
  -5 -23   1 35.0593 23.5014  13
  -5 -23  -1 14.3446 17.8572  13
  -5  23  -1 3.99928 19.9137  11
  -5  23   1 26.9788 21.9853  11
   5  24   1 68.0537 24.7169  11
   5  24  -1 83.3633 24.3121  11
  -5  24   1 36.8578 19.8798  11
  -5 -24  -1 99.9786 25.1767  13
  -5  24  -1 83.1402 25.8052  11
  -5 -24   1 57.1166 20.8827  13
   6   0   1 21540.8 408.909   2
   6   0  -1 21306.8 414.957   2
  -6   0  -1 22213.8 419.790   1
  -6   0   1 22780.7 421.286   1
   6   0  -1 21955.7 408.563   9
  -6   0  -1 21204.8 413.733   7
   6  -1  -1 2165.17 109.644   2
   6   1   1 2382.48 102.129  29
   6  -1   1 2187.35 102.879  24
   6   1   1 2367.28 110.355   2
  -6  -1   1 2310.24 111.060   1
  -6  -1  -1 2223.90 110.026   1
  -6   1   1 2268.76 110.629   1
   6  -1   1 2265.98 108.246   2
   6   1  -1 2240.30 106.381   9
   6  -1  -1 2241.21 106.965   9
   6   1  -1 2172.85 109.879   2
  -6   1  -1 2403.63 113.919   1
  -6   1  -1 2198.61 108.998   7
  -6  -1   1 2151.21 106.689  18
  -6  -1  -1 2136.13 107.832   7
   6  -2   1 2423.36 113.094   2
   6  -2   1 2405.33 111.433  24
  -6   2  -1 2358.33 113.415   7
  -6  -2   1 2787.53 125.029   1
  -6  -2   1 2384.50 114.693  18
  -6   2   1 2731.00 122.713   1
  -6  -2  -1 2491.68 119.728   1
  -6  -2  -1 2405.67 115.005   7
   6   2   1 2455.77 106.863  29
   6   2  -1 2391.50 109.764   9
   6  -2  -1 2470.34 112.289   9
   6   2  -1 2356.10 113.901   2
   6  -2  -1 2361.56 114.477   2
   6   2   1 2294.76 109.653   2
  -6  -2  -1 2414.65 112.380  18
  -6   2  -1 2639.04 121.332   1
  -6   3  -1 150.793 31.8080   1
  -6   3  -1 219.413 35.4400   7
  -6  -3  -1 118.800 29.1421   7
   6  -3   1 111.718 28.1732  24
  -6   3   1 242.576 40.2564   1
   6   3   1 229.295 34.4256  29
   6   3  -1 96.9325 27.5374  29
   6  -3  -1 116.332 28.5667   9
  -6  -3   1 135.459 31.0918   1
  -6  -3  -1 215.387 36.7947   1
   6   3  -1 142.586 32.0833   2
   6   3  -1 133.888 29.2554   9
  -6  -3   1 137.117 31.1065  18
   6  -3   1 122.979 27.9091   2
   6  -3  -1 145.302 31.1755   2
   6   3   1 144.784 30.5461   2
  -6  -3  -1 139.999 30.0997  18
  -6  -4  -1 7005.06 214.360  18
   6   4   1 7018.22 201.723   2
   6  -4   1 7132.21 205.788   2
  -6  -4   1 7323.32 216.505   1
  -6  -4  -1 8127.40 228.018   1
   6   4   1 7236.03 201.109  29
   6  -4   1 7164.56 209.831  24
  -6  -4  -1 6880.23 207.517   7
   6   4  -1 7095.38 202.194   9
   6   4  -1 7199.09 206.415  29
  -6   4  -1 7726.88 223.766   1
   6  -4  -1 7090.24 205.094   9
  -6   4   1 7638.94 223.531   1
  -6  -4   1 6808.60 215.704  18
   6   4  -1 7404.39 211.552   2
  -6   4  -1 7033.02 208.152   7
   6  -4  -1 7051.39 210.656   2
  -6   5  -1 41803.2 652.022  17
  -6  -5  -1 42535.4 698.041  18
   6   5   1 40163.8 653.794   2
   6   5   1 40020.5 659.145  29
  -6  -5  -1 45051.8 700.859   1
  -6   5  -1 42821.6 694.518   1
  -6  -5   1 41423.1 699.670  18
   6  -5   1 39706.5 668.267  24
  -6   5   1 43783.2 700.599   1
   6   5  -1 42615.7 676.407  29
   6   5  -1 41259.4 667.845   2
  -6  -5   1 42096.4 687.555   1
  -6   6  -1 40.5890 18.6428  17
   6  -6  -1 40.0594 20.2762  32
   6  -6   1 72.4245 23.9043  24
   6   6  -1 14.0888 16.4096  29
   6   6   1 59.0159 23.4469  29
  -6  -6   1 96.3001 28.0453   1
  -6   6  -1 49.8462 21.8747   1
  -6  -6   1 33.2318 21.9404  18
  -6  -6  -1 45.2205 21.4987   1
  -6   6   1 31.3464 19.5131   1
  -6  -6  -1 20.2327 18.1653  18
  -6   7   1 10446.4 293.047  13
  -6   7   1 9932.19 289.430  23
  -6  -7   1 10410.9 281.874  20
  -6   7  -1 10593.8 294.361  23
  -6   7  -1 10133.7 288.698  13
  -6  -7   1 9716.63 277.809  13
  -6  -7  -1 9739.94 281.954  13
  -6   7   1 10058.8 284.247  11
  -6  -7  -1 10577.7 297.628  36
  -6  -7   1 10126.5 290.343  36
  -6   7  -1 10647.2 295.086  11
  -6   7  -1 10481.4 267.428  17
   6   7   1 10734.8 282.998  38
   6   7  -1 11081.1 298.819  39
  -6  -8   1 2306.65 127.276  20
  -6  -8  -1 2140.28 129.130  36
   6   8   1 2389.26 129.508  38
  -6   8   1 2529.00 140.640  23
  -6   8  -1 2385.11 135.700  23
  -6   8   1 2171.33 129.210  13
  -6  -8   1 2213.80 127.484  13
  -6  -8  -1 2053.72 124.935  13
   6   8   1 1879.08 127.364  39
  -6   8  -1 2196.75 130.282  13
  -6  -8   1 2372.74 134.728  36
   6   8  -1 2385.61 135.026  39
  -6   8   1 2237.90 128.550  11
  -6   8  -1 2139.27 127.687  11
  -6   9  -1 1212.68 99.8511  13
   6   9   1 1278.36 104.945  39
  -6  -9  -1 1181.18 91.6996  20
  -6  -9   1 1212.59 94.6288  20
  -6   9  -1 1160.62 98.4323  23
  -6  -9   1 1167.14 94.8125  13
  -6   9   1 1172.26 101.570  23
   6   9  -1 1399.34 107.027  39
  -6   9   1 1106.45 96.0070  13
   6   9   1 1210.50 96.0227  38
  -6  -9  -1 1226.75 100.335  36
  -6  -9   1 1302.04 101.857  36
  -6   9   1 1180.78 96.7838  11
  -6   9  -1 1273.15 102.831  11
  -6  10   1 2695.62 151.401  11
   6  10  -1 2257.35 159.008  22
  -6 -10  -1 2676.66 143.254  20
  -6  10   1 2422.00 146.920  13
  -6  10  -1 2700.15 152.370  13
  -6  10  -1 2266.86 142.511  23
  -6  10   1 2472.95 157.333  23
   6  10   1 2716.74 148.673  38
   6  10  -1 2853.82 155.880  39
  -6 -10   1 2578.12 143.585  20
  -6 -10  -1 2719.98 152.243  36
   6  10   1 2599.18 151.516  39
  -6  10  -1 2644.21 150.977  11
   6  11  -1 28.4921 26.5438  22
  -6  11   1 11.2906 24.3468  23
  -6  11  -1 27.4795 29.0270  23
  -6  11   1 70.0684 29.2471  13
  -6 -11  -1 51.8419 29.5744  36
  -6  11  -1 94.2282 31.9248  11
  -6 -11  -1 28.9835 26.2134  20
  -6  11  -1 26.2404 21.6715  13
  -6 -11   1 34.5287 27.4622  20
   6  11  -1 119.340 38.2109  39
   6  11   1 69.0080 32.3723  39
  -6  11   1 116.913 36.3489  11
   6  11   1 65.4481 31.3357  38
   6  12  -1 2824.43 163.739  39
  -6  12   1 2686.53 158.644  11
  -6 -12   1 2580.15 151.723  20
  -6  12  -1 2789.60 163.486  11
   6  12  -1 2852.81 166.373  22
  -6  12   1 2587.48 160.963  23
   6  12   1 2553.67 154.853  38
  -6  12  -1 2603.07 161.598  23
  -6 -12  -1 2766.75 155.680  20
  -6  12   1 2761.09 163.793  13
  -6  12  -1 2751.78 162.418  13
  -6 -12  -1 2578.36 155.326  36
  -6  13  -1 23772.5 545.696  23
   6  13  -1 22659.2 528.801  22
   6  13  -1 22593.7 497.759  38
  -6  13   1 22322.4 533.402  13
  -6  13   1 22070.4 523.547  11
   6  13  -1 23331.4 532.646  39
   6  13   1 21822.3 523.106  38
  -6 -13   1 22450.2 517.102  20
  -6 -13  -1 21937.2 510.468  20
  -6  13   1 23332.3 516.830  37
  -6  13  -1 22580.6 530.484  13
  -6  13   1 23036.6 548.409  23
  -6  13  -1 22261.0 530.905  11
   6  14   1 2507.46 159.794  38
  -6  14  -1 2829.26 172.678  23
  -6 -14  -1 2449.90 154.685  20
  -6  14   1 2587.60 167.960  23
  -6  14   1 2613.94 168.720  13
   6  14  -1 2497.62 157.379  22
  -6  14  -1 2473.54 161.803  11
  -6 -14   1 2505.07 156.697  20
   6  14  -1 2564.58 150.534  38
  -6  14  -1 2388.86 157.389  13
  -6  14   1 2382.30 155.490  11
   6  14  -1 2582.90 160.122  39
  -6  14   1 2565.96 155.338  37
  -6  15   1 6333.14 252.975  37
  -6  15  -1 6102.07 259.820  13
  -6  15   1 6146.88 255.589  11
   6  15   1 6157.59 259.208  38
  -6 -15  -1 6576.01 260.635  20
  -6  15   1 6289.03 268.498  23
  -6  15  -1 6383.69 266.179  23
   6  15  -1 6002.52 253.021  39
  -6 -15   1 6262.69 254.108  20
   6  15  -1 6198.79 252.609  22
  -6  15   1 6115.03 263.271  13
   6  15  -1 6186.43 245.781  38
  -6  15  -1 6448.32 267.224  11
   6  16  -1 166.692 46.4172  38
   6  16  -1 115.535 43.5037  39
  -6  16  -1 128.900 40.1375  23
  -6 -16  -1 148.646 45.0410  20
  -6  16  -1 95.0747 43.9501  11
  -6  16   1 117.475 44.5178  13
  -6  16  -1 114.340 44.7504  13
  -6  16   1 139.035 45.1603  23
  -6  16   1 123.554 42.7266  37
  -6  16   1 92.6555 39.9780  11
   6  16   1 188.890 51.4112  38
  -6 -16   1 182.778 48.7020  20
  -6 -17  -1 5301.77 234.794  20
  -6  17   1 5657.88 241.635  37
  -6  17   1 5839.55 256.222  23
   6  17  -1 5538.59 232.708  38
  -6  17   1 5329.02 241.040  11
  -6  17  -1 5866.73 253.886  23
   6  17   1 5397.78 243.190  38
   6  17  -1 5303.01 235.763  39
  -6 -17   1 5871.40 244.663  20
  -6  17  -1 5370.82 244.540  11
  -6  18   1 23.9486 32.4828  11
  -6  18  -1 6.15365 31.5802  11
  -6 -18   1 50.6608 34.3234  20
  -6 -18  -1 40.1736 35.7164  20
  -6  18  -1 12.4788 33.8513  23
  -6  18   1 5.79917 25.0046  37
   6  18  -1 10.9129 28.0022  38
   6  18   1 30.6171 34.0852  38
  -6  18   1 19.1555 33.7182  23
   6  18  -1 11.4518 23.6376  39
  -6  19   1 161.381 47.0132  37
  -6  19  -1 181.511 49.9964  11
   6  19  -1 170.395 44.9887  39
  -6 -19   1 153.081 44.1127  20
  -6  19   1 125.161 43.6898  11
  -6 -19   1 156.308 47.4732  13
  -6 -19  -1 221.334 52.4833  13
  -6 -19  -1 152.038 44.8683  20
   6  19   1 150.706 44.5119  38
  -6 -20  -1 1811.00 125.517  20
   6  20  -1 1790.97 121.796  39
  -6 -20   1 1930.53 127.072  13
  -6 -20  -1 2032.07 131.248  13
   6  20  -1 1649.97 122.085  11
   6  20   1 1739.72 125.324  38
  -6  20   1 1852.62 127.692  37
   6  20   1 1780.08 125.727  11
  -6  20   1 1905.35 131.199  11
  -6  20  -1 2072.25 138.290  11
  -6 -20   1 1675.96 119.467  20
  -6  21   1 5569.35 215.516  11
  -6 -21  -1 5360.03 206.189  20
  -6 -21   1 5177.96 200.332  13
  -6 -21  -1 5366.27 206.098  13
  -6  21  -1 5724.83 222.228  11
   6  21  -1 5437.54 212.726  11
   6  21   1 5294.48 209.525  11
  -6 -21   1 5284.63 200.400  20
   6  22  -1 518.347 59.7325  11
  -6 -22  -1 499.233 57.8264  13
  -6  22   1 452.550 57.5523  11
  -6 -22   1 512.335 56.2303  13
   6  22   1 422.570 54.5279  11
  -6  22  -1 543.409 63.9085  11
  -6 -22  -1 529.577 60.1952  20
   6  23   1 1921.88 102.959  11
   6  23  -1 1893.50 102.209  11
  -6 -23  -1 1946.61 99.3274  13
  -6 -23   1 1357.27 85.5324  23
  -6 -23   1 1978.44 98.9288  13
  -6 -23  -1 1585.59 92.2481  23
  -6 -23  -1 1967.06 101.635  20
  -6  23   1 2061.46 108.734  11
  -6  23  -1 2368.57 117.363  11
   7   0   1 3283.83 147.317   2
   7   0  -1 3119.43 146.718   2
  -7   0   1 3313.14 149.009   1
  -7   0  -1 3371.62 151.144   1
   7   0  -1 3444.66 147.915   9
  -7   0  -1 3257.08 151.025   7
  -7   0   1 3013.06 146.441  15
   7   0   1 2975.46 133.476  24
  -7   1   1 24702.1 479.016   1
  -7   1  -1 24665.6 482.003   1
   7   1   1 23162.5 463.554   2
   7  -1   1 23367.0 465.523   2
  -7   1   1 22489.1 469.800  15
  -7  -1   1 23070.2 475.491  15
   7  -1   1 22072.3 447.727  24
  -7   1  -1 23085.0 474.222   7
  -7  -1  -1 24818.0 480.855   1
  -7  -1   1 24443.7 475.104   1
   7   1  -1 23625.1 460.402   9
   7  -1  -1 24035.6 465.810   9
   7  -1  -1 23327.3 474.405   2
   7   1  -1 22387.0 466.775   2
  -7   2   1 4176.93 174.622  23
   7  -2  -1 4387.57 176.911   2
   7   2   1 4285.60 167.845   2
  -7  -2   1 4288.34 176.691  15
  -7   2   1 4609.32 181.744  13
  -7   2  -1 4171.06 175.986  13
   7  -2   1 4593.63 172.651  24
  -7   2  -1 4051.73 172.987  23
  -7  -2   1 4613.18 178.812   1
  -7  -2   1 4083.82 169.472  13
   7   2  -1 4141.12 171.160   2
  -7  -2  -1 3946.08 171.300  23
  -7   2  -1 4287.72 176.904  11
  -7   2   1 4034.89 170.069  11
  -7   2  -1 5120.51 190.787   1
  -7  -2  -1 4716.97 181.739   1
  -7   2   1 4620.16 181.278   1
   7  -2   1 4431.11 171.752   2
  -7   2   1 4186.92 173.297  15
  -7  -2   1 4208.10 174.931  23
  -7  -2  -1 3978.06 171.449  13
  -7   3  -1 6743.48 231.172  23
  -7  -3   1 6998.02 230.364  15
   7  -3   1 7304.56 226.304   2
  -7   3  -1 6800.45 232.755  13
  -7   3  -1 6915.86 231.962  11
  -7   3   1 7202.28 237.160  23
  -7  -3  -1 6907.70 226.431  19
  -7   3   1 7126.23 234.159  13
  -7  -3   1 7012.82 229.689  13
  -7  -3  -1 6981.79 233.166  13
  -7  -3   1 7348.56 237.015  18
  -7  -3   1 7038.50 233.148  23
  -7  -3  -1 7695.28 241.223  36
  -7   3   1 6988.01 230.694  11
  -7  -3  -1 6945.01 235.472  23
  -7  -3   1 7173.88 238.890  36
  -7   3   1 6771.68 226.397  15
  -7   4   1 53937.2 867.559  15
  -7  -4   1 55156.6 876.654  15
  -7  -4   1 54240.3 883.351  23
  -7  -4  -1 53634.9 870.714  19
  -7   4   1 55352.8 886.371  13
  -7  -4  -1 56595.7 896.716  23
  -7  -4   1 53444.3 871.080  13
  -7  -4  -1 54669.5 885.340  13
  -7   4  -1 53520.0 882.608  13
  -7  -4   1 55841.8 896.997  36
  -7  -4  -1 57955.3 899.764  36
  -7   4  -1 55116.4 891.251  11
  -7   4   1 54355.1 878.194  11
  -7   4   1 54609.2 888.443  23
  -7   4  -1 52527.7 883.130  23
  -7  -4   1 56273.2 869.788  20
  -7  -5  -1 867.600 84.3013  36
  -7   5  -1 842.812 82.8982  11
   7   5  -1 1175.30 95.5382  39
  -7   5   1 823.877 80.5170  13
  -7  -5   1 991.089 83.2329  20
  -7   5  -1 964.660 87.5990  23
  -7  -5  -1 980.603 88.1969  23
  -7  -5  -1 994.638 86.1832  19
  -7  -5   1 777.262 77.1281  13
  -7  -5  -1 897.087 82.7261  13
  -7   5   1 866.062 83.1534  23
  -7  -5   1 938.477 85.6362  23
  -7  -5   1 1098.82 93.4235  36
  -7   5  -1 834.738 82.0926  13
   7   5   1 1092.39 83.7839  38
  -7   5   1 920.121 83.7598  11
  -7   6   1 19340.3 420.235  11
  -7  -6  -1 20509.7 438.480  36
  -7  -6   1 19520.4 413.035  13
  -7   6   1 19013.5 427.933  23
  -7  -6  -1 20949.2 439.273  23
  -7  -6   1 19500.1 426.160  23
  -7   6   1 19366.5 424.372  13
  -7   6  -1 18910.6 423.855  13
  -7   6  -1 19770.1 431.584  11
  -7  -6  -1 20042.2 425.624  13
   7   6   1 21149.0 408.294  38
  -7  -6   1 20824.0 418.511  20
  -7   6  -1 18992.8 425.904  23
  -7  -6   1 20358.6 438.488  36
  -7  -7   1 2366.75 136.646  13
   7   7  -1 2527.58 143.176  39
  -7  -7  -1 2494.45 144.384  23
  -7  -7   1 2360.24 138.608  23
  -7   7  -1 2163.97 136.959  13
  -7  -7  -1 2527.80 143.845  13
   7   7   1 2282.26 146.843  39
  -7   7  -1 2236.22 140.518  23
  -7  -7   1 2475.60 138.153  20
  -7   7   1 2447.40 144.067  13
   7   7   1 2384.55 131.452  38
  -7   7   1 2325.23 143.214  23
  -7  -7  -1 2545.14 148.723  36
  -7  -7   1 2667.08 150.427  36
  -7   7   1 2126.27 133.657  11
  -7   7  -1 2512.68 145.584  11
  -7   8  -1 12587.2 354.840  11
  -7   8   1 12682.7 359.090  13
   7   8  -1 12543.1 354.495  39
  -7   8  -1 12478.9 354.903  13
  -7  -8   1 12328.8 342.870  13
  -7   8   1 13509.5 370.984  23
  -7  -8  -1 13123.9 364.603  36
  -7  -8   1 12916.1 344.877  20
  -7  -8  -1 12288.5 345.998  13
  -7  -8  -1 12935.1 356.609  23
  -7  -8   1 13767.8 372.514  36
   7   8   1 13331.8 342.375  38
  -7   8  -1 12486.7 358.562  23
  -7   8   1 12131.1 345.512  11
  -7  -8   1 12088.2 341.546  23
  -7  -9   1 48768.7 866.361  36
   7   9  -1 50380.3 865.286  39
   7   9   1 50584.9 840.990  38
  -7   9  -1 47875.7 874.127  23
  -7   9   1 48479.3 862.587  13
  -7  -9   1 47399.7 846.324  23
  -7   9   1 49849.6 884.714  23
  -7   9  -1 49024.0 864.499  11
  -7  -9   1 50441.2 847.884  20
  -7   9  -1 48632.5 864.055  13
  -7  -9   1 46187.5 832.214  13
  -7  -9  -1 47825.3 847.933  13
  -7  -9  -1 49036.8 869.120  36
  -7   9   1 47258.8 848.624  11
   7   9   1 50871.9 883.304  39
  -7  -9  -1 48581.7 862.756  23
  -7  10  -1 94.2212 36.6873  23
  -7  10   1 141.293 42.2745  11
  -7  10  -1 139.557 42.8642  11
  -7  10   1 196.414 51.3529  23
  -7 -10   1 218.642 48.9477  20
   7  10   1 102.735 43.2448  39
  -7  10   1 108.628 38.3587  13
  -7  10  -1 113.175 37.9669  13
   7  10  -1 177.769 47.4411  39
  -7 -10   1 119.993 38.4534  13
  -7 -10  -1 140.383 43.6803  36
  -7 -10  -1 123.054 41.6209  13
  -7 -10  -1 206.054 46.1331  20
   7  10   1 150.974 40.6290  38
  -7 -11   1 6994.21 261.379  13
   7  11  -1 7192.06 269.080  39
  -7  11  -1 7151.67 281.421  23
  -7  11  -1 7791.79 286.589  11
   7  11   1 6859.34 268.065  39
  -7  11   1 6761.03 273.752  23
  -7  11   1 6933.00 271.735  13
  -7 -11  -1 7157.56 257.346  20
  -7 -11  -1 6806.86 262.570  13
   7  11  -1 7489.65 286.892  22
  -7 -11   1 6926.80 261.687  20
  -7  11  -1 6689.34 266.513  13
  -7 -11   1 7207.88 273.354  36
  -7 -11  -1 6672.67 265.293  36
  -7  11   1 6760.22 264.326  11
   7  11   1 7329.12 265.607  38
   7  12  -1 23838.4 564.947  22
  -7  12   1 23693.2 569.272  23
  -7  12   1 23021.7 552.833  13
  -7 -12   1 23884.9 538.743  13
  -7 -12  -1 23488.9 543.254  13
   7  12   1 23084.4 543.548  39
  -7 -12  -1 23107.6 524.536  20
   7  12  -1 23925.6 547.797  39
  -7 -12   1 22991.3 534.037  20
  -7  12  -1 24011.7 569.841  23
  -7  12  -1 22633.1 545.958  13
  -7  12  -1 23191.5 553.099  11
   7  12   1 23313.5 534.057  38
  -7  12   1 22926.4 543.244  11
  -7 -12  -1 22964.8 543.542  36
  -7  13  -1 329.981 65.0008  11
  -7 -13  -1 398.502 69.0331  36
   7  13  -1 457.285 71.8901  22
  -7  13  -1 373.236 66.0394  13
  -7  13  -1 408.908 74.0252  23
  -7  13   1 341.256 67.3053  23
  -7 -13   1 447.276 70.9901  13
  -7  13   1 436.332 71.5839  13
   7  13   1 408.640 66.3581  38
  -7 -13  -1 375.031 63.4745  13
  -7 -13   1 362.926 66.9359  20
  -7  13   1 345.795 65.1197  11
   7  13  -1 490.455 74.5890  39
  -7 -13  -1 514.493 72.9388  20
   7  14   1 24742.6 564.090  38
   7  14  -1 23407.1 553.524  22
  -7 -14  -1 23976.9 550.717  20
  -7 -14   1 24247.7 556.123  13
  -7  14  -1 25072.9 582.877  13
  -7  14   1 24972.7 590.039  23
  -7 -14  -1 23521.3 556.200  13
  -7  14   1 23921.4 564.343  11
  -7 -14   1 24162.1 558.448  20
  -7  14  -1 24999.5 585.815  23
   7  14  -1 24661.7 567.396  39
  -7  14   1 24107.4 576.514  13
  -7  14  -1 24108.5 574.186  11
  -7  15   1 523.308 80.4507  11
  -7  15  -1 396.366 73.6259  11
  -7  15   1 542.042 83.7174  23
  -7  15  -1 590.700 84.1944  13
  -7 -15  -1 452.315 73.0146  20
   7  15  -1 509.330 73.2396  22
  -7 -15   1 593.450 81.4898  13
  -7 -15  -1 523.332 78.5948  13
  -7 -15   1 509.913 77.8465  20
  -7  15   1 592.445 84.5850  13
  -7  15  -1 447.599 75.5541  23
   7  15  -1 565.247 79.5867  39
  -7  16  -1 16077.6 444.693  13
   7  16  -1 15121.9 421.962  39
  -7 -16   1 15249.6 423.589  20
  -7  16  -1 16128.7 449.984  23
  -7 -16   1 15455.9 421.482  13
  -7 -16  -1 15393.7 426.173  13
   7  16  -1 15772.4 406.245  38
  -7  16   1 15599.2 442.891  13
  -7  16   1 16294.9 455.722  23
  -7 -16  -1 14818.0 415.816  20
  -7  16  -1 15974.4 444.657  11
  -7  16   1 15520.2 435.578  11
   7  16   1 16191.4 438.427  38
  -7  17   1 19129.7 489.556  23
   7  17   1 18868.4 475.907  38
  -7 -17   1 18822.5 466.995  13
  -7 -17  -1 18652.5 469.712  13
   7  17  -1 18336.8 444.843  38
  -7 -17  -1 18143.1 463.305  20
  -7  17  -1 18527.5 484.855  11
  -7  17  -1 19760.4 494.761  23
   7  17  -1 18821.9 469.767  39
  -7 -17   1 18755.3 469.484  20
  -7  17   1 18658.7 477.807  11
  -7  18   1 560.112 78.7313  11
  -7  18  -1 674.811 84.7327  11
   7  18   1 671.764 82.7428  38
   7  18  -1 666.381 75.9438  38
  -7  18  -1 625.260 82.5019  23
  -7 -18  -1 538.823 72.8836  20
  -7 -18   1 620.361 76.4344  13
  -7 -18  -1 609.737 77.5792  13
  -7  18   1 697.231 88.1657  23
   7  18  -1 586.776 75.4463  39
  -7 -18   1 526.487 72.3620  20
   7  19  -1 534.823 68.3639  39
  -7 -19   1 407.071 61.6815  23
  -7 -19   1 603.908 72.6450  13
  -7 -19  -1 496.179 67.0562  13
  -7 -19   1 516.180 68.3858  20
   7  19   1 582.978 74.2847  38
  -7 -19  -1 505.491 68.2789  23
  -7  19   1 483.948 68.7938  11
  -7 -19  -1 462.384 66.3311  20
  -7  19  -1 526.199 70.9680  11
  -7  20  -1 206.281 43.9360  11
  -7 -20  -1 186.817 42.9440  20
  -7 -20   1 221.960 46.0205  20
   7  20   1 210.355 44.5120  11
   7  20  -1 210.082 42.5985  11
  -7 -20   1 149.129 41.0114  23
   7  20  -1 238.554 43.6416  39
  -7 -20   1 166.679 37.3056  13
  -7 -20  -1 250.215 45.1123  13
   7  20   1 225.697 46.6303  38
  -7 -20  -1 115.658 38.2631  23
  -7  20   1 246.472 47.4328  11
   7  21  -1 3081.65 144.343  11
  -7 -21  -1 3385.83 149.863  20
  -7 -21   1 3093.03 139.420  13
  -7 -21  -1 3128.16 142.573  13
  -7  21   1 3659.64 159.116  11
  -7 -21  -1 2442.28 130.300  23
   7  21   1 3133.61 145.887  11
  -7  21  -1 3531.91 158.860  11
  -7 -21   1 3290.70 145.251  20
  -7 -21   1 2283.58 124.863  23
  -7 -22   1 1950.70 104.297  23
  -7 -22   1 3010.35 123.073  13
  -7 -22  -1 2916.91 123.361  13
  -7 -22  -1 2104.04 108.891  23
  -7 -22  -1 2899.97 126.444  20
  -7 -22   1 2936.33 123.452  20
   7  22  -1 2903.71 125.570  11
   7  22   1 2818.10 125.349  11
  -7  22  -1 3041.50 134.063  11
  -7  22   1 3141.66 134.107  11
  -8   0  -1 1363.80 105.770  23
  -8   0  -1 1195.73 100.471  13
  -8   0   1 1400.38 106.313  13
  -8   0   1 1562.34 111.594  23
  -8   0   1 1433.15 108.240  15
  -8   0  -1 1319.98 98.8261  19
  -8   1   1 548.635 68.1756  23
  -8  -1   1 718.543 76.1976  23
  -8  -1   1 448.790 63.0180  15
  -8   1   1 455.733 63.2159  15
  -8   1   1 565.590 70.0933  13
  -8   1  -1 485.798 65.6043  13
  -8  -1   1 515.372 65.5994  13
  -8   1  -1 535.087 68.7831  23
  -8  -1  -1 644.808 73.3746  23
  -8  -1  -1 526.416 65.7260  19
  -8  -1  -1 598.242 70.9433  13
  -8   2  -1 1700.80 121.259  13
  -8   2  -1 1726.81 121.163  23
  -8   2   1 1710.07 119.214  15
  -8  -2   1 1909.24 125.873  15
  -8  -2   1 1913.60 127.167  36
  -8   2   1 1923.85 126.718  23
  -8  -2   1 1739.76 117.380  23
  -8  -2  -1 1804.62 121.741  23
  -8   2   1 1675.65 117.902  13
  -8  -2   1 1871.41 122.234  13
  -8  -2  -1 1792.63 118.500  19
  -8  -2  -1 1602.66 116.477  13
  -8   3  -1 1372.39 109.643  23
  -8  -3  -1 1668.02 118.220  13
  -8  -3   1 1582.06 115.281  15
  -8   3  -1 1242.46 105.514  13
  -8  -3   1 1494.70 111.027  13
  -8  -3   1 1556.47 112.020  23
  -8  -3  -1 1709.00 118.840  23
  -8   3   1 1540.07 114.775  13
  -8   3   1 1380.19 108.934  11
  -8   3  -1 1460.01 112.263  11
  -8  -3   1 1496.25 115.095  36
  -8   3   1 1464.99 110.407  15
  -8   3   1 1415.61 111.574  23
  -8  -3  -1 1441.96 107.573  19
  -8  -3  -1 1578.53 114.684  36
  -8  -4  -1 7958.31 273.320  36
  -8   4   1 8229.05 276.858  13
  -8  -4   1 8197.86 270.674  23
  -8   4   1 7757.03 262.991  15
  -8  -4   1 8200.88 282.134  36
  -8  -4  -1 8667.18 280.845  23
  -8   4  -1 8168.40 277.858  13
  -8  -4   1 8366.81 272.421  13
  -8  -4  -1 8483.23 277.527  13
  -8   4  -1 8163.75 278.478  23
   8   4  -1 7374.55 258.594  39
  -8  -4  -1 8054.27 267.814  19
  -8  -4   1 7808.94 267.088  15
  -8   4  -1 8308.32 278.655  11
  -8   4   1 7940.63 270.327  11
  -8   4   1 8489.24 280.433  23
  -8  -5  -1 1060.32 96.6511  13
  -8   5   1 1065.85 94.1041  15
  -8  -5   1 1121.15 99.3173  13
  -8  -5  -1 1279.83 106.613  36
  -8  -5   1 1108.12 94.9525  20
  -8   5  -1 1073.39 101.035  23
  -8   5   1 1066.33 99.1779  23
  -8   5   1 1166.31 103.585  13
  -8   5  -1 891.146 91.5657  13
  -8  -5   1 1078.17 96.7005  23
  -8  -5  -1 1074.25 98.2908  23
  -8   5   1 1172.52 101.856  11
  -8  -5   1 966.716 95.6489  36
   8   5  -1 1021.93 97.4197  39
  -8   5  -1 1242.00 106.821  11
  -8  -6   1 251.346 49.0769  23
  -8  -6   1 117.209 39.9525  36
  -8  -6  -1 138.036 40.2895  13
  -8   6  -1 103.633 37.2324  13
  -8  -6   1 185.958 42.6787  20
  -8   6   1 264.816 52.9996  13
  -8   6  -1 167.753 44.0588  23
  -8  -6  -1 153.031 42.6077  23
  -8   6   1 115.877 38.8976  23
  -8  -6   1 163.890 43.3117  13
  -8  -6  -1 196.455 46.1061  36
  -8   6  -1 225.750 50.5443  11
   8   6  -1 201.773 46.6011  39
  -8   6   1 151.999 41.3032  11
  -8  -7  -1 5.66872 21.1678  36
  -8   7   1 10.8273 26.9533  11
  -8  -7   1 15.9277 21.9178  23
  -8  -7   1 5.08389 18.9843  20
  -8   7  -1 16.6878 31.7282  11
  -8  -7  -1 5.45538 23.5224  23
  -8   7   1 39.3178 29.6611  13
  -8   7  -1 107.861 39.9705  13
  -8  -7   1-5.11934 25.4881  13
  -8  -7  -1 31.5832 27.0141  13
   8   7   1 27.2543 27.1150  38
  -8  -7   1 46.1127 30.4386  36
   8   7  -1 15.6247 22.4568  39
  -8   7   1 28.9330 26.9494  23
   8   7   1 17.4004 33.8615  39
  -8   7  -1 64.2996 32.5378  23
  -8  -8   1 2832.60 164.286  23
  -8  -8   1 2828.57 159.112  13
  -8   8  -1 2944.84 172.676  11
  -8   8  -1 2636.54 165.238  13
  -8  -8  -1 2877.83 171.428  36
   8   8   1 2599.69 168.941  39
  -8   8   1 2810.50 173.942  23
  -8   8   1 2884.85 169.246  13
  -8  -8  -1 2828.19 166.531  23
  -8  -8  -1 3263.82 175.135  13
  -8  -8   1 2771.14 158.181  20
   8   8  -1 2759.02 161.069  39
  -8   8   1 2799.50 165.641  11
  -8   8  -1 2672.90 170.861  23
  -8  -8   1 2744.33 169.969  36
   8   8   1 3029.03 157.124  38
  -8  -9   1 1402.70 121.399  36
   8   9   1 1433.80 111.458  38
  -8   9  -1 1272.81 115.641  11
  -8  -9   1 1480.20 117.971  20
  -8  -9   1 1289.61 109.625  13
  -8   9   1 1443.78 124.154  23
  -8   9  -1 1570.36 130.044  23
  -8   9  -1 1465.49 123.394  13
  -8  -9   1 1361.01 114.797  23
   8   9  -1 1445.73 118.212  39
   8   9   1 1486.36 126.928  39
  -8  -9  -1 1628.13 127.067  23
  -8  -9  -1 1490.90 125.054  36
  -8   9   1 1379.25 119.252  13
  -8   9   1 1468.09 122.152  11
  -8  -9  -1 1474.25 119.721  13
  -8  10   1 6875.54 276.411  13
  -8 -10   1 6816.98 261.732  13
  -8  10   1 6519.55 265.497  11
  -8 -10  -1 7570.47 282.218  23
  -8  10   1 6949.78 286.236  23
  -8  10  -1 7209.28 286.568  23
  -8 -10   1 7019.70 269.483  23
  -8 -10  -1 7054.44 269.786  13
  -8  10  -1 6946.86 278.504  13
   8  10  -1 7416.26 275.619  39
  -8  10  -1 7010.65 279.475  11
   8  10   1 6726.93 254.194  38
   8  10   1 7350.99 284.509  39
  -8 -10  -1 7148.11 281.357  36
  -8 -10   1 7060.30 281.024  36
  -8 -10   1 7210.43 270.966  20
  -8  11  -1 1034.48 112.748  23
  -8 -11  -1 951.433 100.553  23
  -8  11   1 1020.08 110.769  23
  -8  11   1 946.057 102.588  13
  -8 -11   1 1045.33 102.238  13
  -8 -11  -1 959.695 98.4299  13
   8  11  -1 1013.14 108.529  22
  -8  11  -1 986.069 105.512  13
   8  11  -1 1013.06 101.370  39
  -8 -11  -1 1007.33 105.818  36
  -8 -11   1 1001.04 101.293  23
  -8  11   1 940.326 101.748  11
  -8  11  -1 1041.16 108.767  11
  -8 -11   1 881.812 96.2779  20
   8  11   1 1070.60 100.611  38
  -8 -11   1 1028.13 106.810  36
   8  11   1 875.051 97.7586  39
  -8 -12  -1 7949.60 295.687  23
  -8  12  -1 7801.26 301.044  11
  -8  12  -1 8369.30 315.498  23
  -8  12   1 7494.09 296.261  13
   8  12   1 7742.48 294.249  39
  -8 -12   1 7753.73 288.502  23
  -8 -12   1 7694.45 284.928  13
  -8 -12  -1 7832.31 290.181  13
   8  12  -1 7882.57 304.945  22
  -8 -12   1 7383.58 282.503  20
  -8  12  -1 7811.12 302.462  13
   8  12  -1 8100.42 296.159  39
  -8 -12  -1 7633.60 278.431  20
   8  12   1 7938.28 283.761  38
  -8  12   1 8501.27 319.115  23
  -8 -12  -1 7786.33 299.630  36
  -8 -12   1 7268.42 288.628  36
  -8  12   1 7808.06 295.596  11
   8  13  -1 174.304 49.0410  22
  -8 -13   1 150.646 48.6438  20
  -8 -13  -1 238.389 56.8767  23
   8  13  -1 126.164 42.9982  39
  -8  13   1 199.716 58.7952  23
  -8  13  -1 185.792 56.1950  23
  -8 -13   1 147.099 46.4427  23
  -8  13   1 277.379 60.4347  13
  -8  13  -1 125.432 44.2904  13
  -8 -13   1 187.710 48.4674  13
  -8 -13  -1 228.470 54.5128  13
  -8 -13  -1 142.986 42.1583  20
   8  13   1 225.975 53.7857  39
  -8  13  -1 128.678 46.7335  11
   8  13   1 74.8764 37.9823  38
  -8 -13  -1 203.279 53.0737  36
  -8  13   1 206.494 53.9927  11
  -8  14  -1 4601.04 227.533  13
   8  14  -1 4587.99 218.172  39
  -8  14   1 4560.05 229.331  23
  -8 -14   1 4439.00 214.677  23
  -8 -14   1 4755.99 218.904  13
  -8 -14  -1 4416.40 213.912  13
  -8  14  -1 4623.86 231.773  23
   8  14  -1 4780.73 220.269  22
  -8 -14   1 4485.88 216.457  20
  -8  14  -1 5041.74 237.022  11
  -8 -14  -1 4455.69 210.946  20
  -8 -14  -1 3826.42 205.959  36
   8  14   1 4437.03 212.572  39
  -8  14   1 4531.25 226.471  13
  -8  14   1 4419.34 218.634  11
  -8 -14  -1 4662.02 222.165  23
   8  14   1 4402.65 209.001  38
  -8 -15   1 52.9657 32.7865  20
  -8  15   1 132.211 45.0865  23
  -8 -15  -1 146.270 40.1627  23
  -8  15  -1 79.2888 33.9357  23
  -8 -15   1 148.833 42.5881  23
  -8  15   1 128.460 41.5628  13
  -8  15  -1 218.353 53.6384  13
  -8 -15   1 204.586 46.9388  13
  -8 -15  -1 128.230 41.0613  13
  -8  15   1 91.3953 36.3959  11
   8  15   1 85.6725 39.6040  38
  -8  15  -1 175.403 48.7115  11
  -8 -15  -1 90.6759 35.9933  20
   8  15  -1 139.502 44.0279  39
  -8  16   1 938.517 103.956  23
  -8  16  -1 812.975 96.9694  23
  -8  16  -1 938.148 100.427  13
  -8 -16  -1 888.668 96.0221  23
  -8 -16   1 862.167 93.2634  23
  -8 -16   1 924.777 94.8995  13
  -8 -16  -1 937.822 95.8541  13
  -8 -16  -1 965.051 98.0514  20
   8  16  -1 914.281 94.1507  39
  -8  16   1 1053.62 105.684  13
  -8  16  -1 967.787 102.859  11
  -8 -16   1 802.935 91.0223  20
  -8  16   1 913.180 98.5926  11
   8  16   1 988.251 96.7857  38
  -8 -17   1 342.714 61.2829  23
  -8  17   1 496.849 73.9998  23
  -8 -17  -1 449.717 70.1190  23
  -8  17  -1 339.744 65.3951  23
   8  17   1 412.311 64.4944  38
  -8 -17  -1 491.211 69.9216  13
  -8 -17   1 366.447 60.2967  13
  -8 -17   1 472.250 68.1731  20
   8  17  -1 418.967 63.2690  39
  -8  17   1 462.155 70.0075  11
  -8 -17  -1 471.998 67.5788  20
  -8  17  -1 446.647 69.8353  11
  -8  18   1 2493.85 149.493  23
  -8 -18   1 2045.51 127.721  13
  -8  18  -1 2504.56 149.671  23
  -8 -18   1 1840.48 124.068  23
  -8 -18  -1 2371.76 138.064  13
   8  18  -1 2172.88 132.042  39
  -8 -18  -1 2297.73 137.600  20
  -8  18  -1 2536.72 150.146  11
  -8 -18   1 2312.10 140.487  20
   8  18   1 2203.42 134.473  38
  -8 -18  -1 1975.44 129.235  23
  -8  18   1 2193.58 138.463  11
  -8  19   1 363.097 56.1542  11
  -8 -19  -1 168.096 43.4592  23
  -8 -19   1 338.881 50.6545  13
   8  19  -1 281.509 46.9152  39
  -8 -19  -1 291.031 50.0634  20
  -8 -19  -1 297.938 48.8110  13
  -8 -19   1 305.893 50.6799  20
  -8 -19   1 138.208 38.5100  23
  -8  19  -1 323.318 54.9244  11
   8  19   1 270.804 48.5425  38
  -8  20   1 19.2624 21.4444  11
   8  20   1 11.2338 18.0514  11
   8  20  -1 25.8665 21.0769  11
  -8 -20  -1 48.1629 25.6746  20
  -8 -20   1 10.4036 19.7803  13
  -8 -20  -1 18.7706 23.3633  23
  -8 -20   1-22.0009 22.3590  23
  -8  20  -1-3.97820 19.8064  11
   8  20  -1 13.6506 17.5137  39
  -8 -20  -1 17.8277 19.8472  13
  -8 -20   1 29.5701 21.5790  20
   8  20   1 25.9767 21.1667  38
  -8 -21  -1 45.9916 20.5600  23
  -8  21  -1 78.3929 27.8782  11
  -8 -21   1 35.9698 20.1002  23
   8  21   1 42.5383 22.0599  11
   8  21  -1 56.8207 24.1303  11
  -8 -21   1 45.0288 20.4338  13
  -8 -21  -1 69.4701 22.7939  13
  -8 -21  -1 85.8019 25.8753  20
  -8 -21   1 36.1996 18.7831  20
  -8  21   1 66.2221 26.3362  11
  -9   0  -1 39817.0 770.405  15
  -9   0   1 42252.7 764.883  23
  -9   0   1 40623.3 758.884  13
  -9   0  -1 40852.5 767.920  13
  -9   0  -1 41221.4 769.937  23
  -9   0   1 40359.6 768.989  15
  -9   0  -1 41566.5 744.896  19
  -9   1   1 26963.5 592.792  15
  -9  -1   1 27435.8 597.381  15
  -9   1  -1 27379.2 597.800  15
  -9  -1  -1 27689.9 600.144  15
  -9   1  -1 28573.0 602.213  23
  -9  -1  -1 28358.3 596.625  23
  -9   1   1 27861.4 590.152  13
  -9   1  -1 27983.7 598.060  13
  -9  -1   1 28162.7 589.619  13
  -9  -1  -1 27568.8 591.472  13
  -9   1   1 28616.7 594.718  23
  -9  -1   1 28711.0 590.476  23
  -9  -1  -1 28261.1 579.149  19
  -9  -2   1 3399.52 177.901  23
  -9   2   1 3672.33 187.720  23
  -9  -2   1 3569.27 187.194  15
  -9   2  -1 3478.65 183.736  15
  -9  -2  -1 3554.60 187.972  15
  -9   2   1 3479.20 180.524  13
  -9  -2   1 3838.56 187.129  13
  -9  -2  -1 3593.02 185.990  13
  -9   2  -1 3584.15 188.155  13
  -9   2   1 3657.85 188.333  15
  -9  -2  -1 3986.97 194.573  23
  -9  -2  -1 4030.54 188.934  19
  -9   2  -1 3642.75 189.325  23
  -9   3   1 5923.70 241.165  13
  -9  -3   1 6354.94 244.790  23
  -9   3  -1 5752.12 240.190  15
  -9  -3  -1 6046.54 246.046  15
  -9   3   1 5876.67 242.824  23
  -9   3  -1 5912.53 248.441  23
  -9  -3  -1 5928.44 241.280  23
  -9  -3  -1 6280.05 247.338  13
  -9  -3   1 6054.58 238.213  13
  -9  -3  -1 6210.64 247.213  36
   9   3  -1 4751.70 213.669  39
  -9   3  -1 5881.50 245.046  13
  -9  -3  -1 6053.87 237.085  19
  -9  -3   1 5862.02 243.365  15
  -9   3   1 5971.13 242.115  15
  -9   4   1 156.987 47.4791  23
   9   4  -1 88.3458 35.4602  39
  -9   4  -1 116.581 38.5009  15
  -9  -4  -1 167.207 45.5151  15
  -9  -4  -1 167.965 45.1870  23
  -9  -4   1 190.199 48.7975  23
  -9   4  -1 101.412 37.1553  23
  -9   4   1 147.743 45.8609  13
  -9   4  -1 110.841 39.1309  13
  -9  -4   1 133.597 43.6414  13
  -9  -4  -1 137.741 42.8524  13
  -9  -4   1 94.4082 35.9481  15
  -9   4   1 120.134 40.8076  15
  -9  -4  -1 171.976 44.5838  36
  -9  -4   1 149.951 44.8183  36
  -9  -5  -1 894.764 94.2339  23
  -9   5   1 721.464 84.5001  15
  -9   5  -1 806.421 88.4623  15
  -9  -5  -1 776.043 88.8664  13
  -9   5  -1 869.972 96.2386  23
  -9   5   1 802.106 90.5323  11
  -9   5   1 840.205 92.5514  13
  -9   5  -1 789.050 91.5305  13
  -9  -5   1 715.473 83.0754  13
  -9  -5   1 919.169 93.8836  23
   9   5  -1 328.301 60.3028  39
  -9   5  -1 885.808 97.4279  11
  -9  -5  -1 882.819 96.8202  36
  -9  -5   1 824.871 96.6934  36
  -9   5   1 801.838 91.9271  23
   9   6  -1 2755.23 159.916  39
  -9   6  -1 2635.32 166.806  23
  -9  -6  -1 2534.94 157.426  23
  -9   6   1 2535.30 160.407  13
  -9  -6   1 2324.71 148.328  13
  -9  -6  -1 2358.06 153.123  13
   9   6   1 2328.75 158.193  39
  -9  -6   1 2448.08 162.647  36
  -9   6   1 2647.24 166.403  23
  -9   6  -1 2303.78 156.796  13
  -9  -6   1 2403.43 151.311  23
  -9  -6  -1 2395.57 158.606  36
  -9   6   1 2291.31 152.390  11
  -9   6  -1 2398.11 159.676  11
  -9  -7  -1 23061.4 538.170  13
  -9   7  -1 22334.0 548.863  13
  -9  -7   1 23949.0 538.639  23
  -9   7  -1 23610.4 563.990  23
  -9  -7  -1 24354.2 548.536  23
  -9  -7   1 22507.7 526.211  13
   9   7  -1 24788.2 544.980  39
  -9  -7   1 23832.3 568.669  36
  -9   7   1 23273.4 550.771  13
  -9  -7  -1 22531.6 553.091  36
  -9   7   1 23535.4 560.226  23
  -9   7   1 23486.1 546.382  11
  -9   7  -1 23844.5 561.815  11
  -9  -7   1 24962.9 542.622  20
  -9  -8  -1 9795.13 341.037  36
  -9   8  -1 10218.3 344.709  11
  -9  -8   1 10396.6 334.661  23
  -9  -8  -1 10004.7 331.796  13
  -9  -8  -1 10786.5 343.350  23
   9   8  -1 10819.3 335.424  39
  -9   8  -1 9741.15 345.093  23
  -9   8   1 10222.7 345.522  13
  -9   8  -1 9565.12 338.516  13
  -9  -8   1 10082.9 327.176  13
  -9  -8   1 9183.59 313.915  20
  -9   8   1 10695.7 357.525  23
  -9  -8   1 10413.5 352.486  36
   9   8   1 10524.8 351.632  39
  -9   8   1 10020.3 335.630  11
  -9   9   1 1910.65 145.123  13
  -9  -9   1 1952.09 140.047  23
   9   9  -1 1844.21 134.988  39
  -9   9   1 2167.41 158.326  23
  -9   9  -1 1814.86 145.895  23
  -9   9  -1 1715.98 139.113  11
  -9  -9  -1 1867.13 139.417  23
  -9  -9   1 1889.93 136.448  13
  -9  -9  -1 1992.45 142.409  13
  -9  -9   1 1751.89 132.549  20
  -9   9  -1 1718.40 138.515  13
   9   9   1 2117.57 151.458  39
  -9  -9   1 1827.10 145.335  36
  -9  -9  -1 1982.83 149.319  36
  -9   9   1 1760.24 137.465  11
  -9 -10  -1 2354.99 154.685  13
  -9 -10   1 2404.00 156.144  23
  -9  10  -1 2357.57 163.303  13
  -9  10   1 2321.11 167.105  23
  -9  10   1 2258.29 159.782  13
  -9 -10  -1 2332.85 155.528  23
  -9 -10   1 2232.62 149.562  13
   9  10  -1 2277.95 164.604  22
  -9 -10   1 2294.17 163.344  36
  -9 -10   1 2140.17 147.148  20
  -9  10  -1 2332.50 169.581  23
   9  10   1 2337.37 161.024  39
  -9  10  -1 2265.05 160.885  11
  -9 -10  -1 2259.47 160.597  36
   9  10   1 2385.77 145.721  38
  -9  10   1 2111.34 151.457  11
   9  10  -1 2474.48 157.678  39
  -9  11  -1 198.914 57.0709  11
  -9  11   1 82.5564 48.4815  23
  -9 -11   1 214.081 52.8969  20
  -9 -11  -1 203.668 52.7024  23
  -9  11  -1 69.6658 52.0656  23
  -9 -11   1 210.987 52.0223  23
  -9  11   1 170.795 53.0268  13
  -9  11  -1 232.980 58.0315  13
   9  11  -1 181.800 54.8483  22
   9  11   1 193.539 52.7422  39
  -9 -11   1 174.198 49.5890  13
  -9 -11  -1 154.785 48.0639  13
   9  11  -1 221.456 53.3415  39
   9  11   1 256.380 53.2229  38
  -9 -11  -1 164.823 50.6254  36
  -9 -11   1 139.132 48.1265  36
  -9  11   1 181.167 53.3451  11
  -9  12  -1 1720.35 137.536  11
  -9 -12   1 1482.22 123.901  23
   9  12  -1 1542.43 124.747  39
  -9 -12  -1 1458.19 128.512  36
  -9  12  -1 1582.11 134.231  13
  -9 -12  -1 1596.59 128.800  23
  -9 -12   1 1609.05 128.318  20
  -9 -12   1 1501.52 121.273  13
   9  12   1 1393.57 121.430  39
  -9 -12  -1 1686.72 129.776  13
   9  12  -1 1559.56 129.870  22
  -9  12   1 1392.62 125.418  13
  -9  12   1 1619.52 131.979  11
  -9  12   1 1462.06 129.563  23
  -9  12  -1 1216.62 120.161  23
   9  12   1 1337.72 111.431  38
  -9  13   1 8887.66 313.754  11
  -9 -13  -1 8695.62 304.368  23
  -9  13  -1 8079.54 307.552  13
  -9  13   1 8786.78 321.948  23
  -9  13  -1 7900.92 307.759  23
  -9 -13   1 8339.08 293.746  13
  -9 -13  -1 8584.68 300.108  13
  -9 -13   1 8273.98 294.627  23
   9  13  -1 8812.53 300.165  39
   9  13   1 8310.38 296.725  39
   9  13   1 8107.04 281.410  38
  -9 -13  -1 8199.45 305.955  36
  -9 -13   1 8140.84 297.713  20
  -9  13  -1 8893.24 318.098  11
  -9  13   1 8931.51 320.642  13
   9  13  -1 8495.52 297.980  22
   9  14  -1 1038.21 101.173  39
  -9  14  -1 1123.35 110.340  11
  -9  14   1 1121.89 113.457  23
  -9  14  -1 1069.89 110.403  23
  -9  14  -1 1184.03 113.072  13
  -9 -14   1 859.289 93.8248  23
  -9 -14   1 1069.45 101.136  13
  -9 -14  -1 991.101 98.7142  13
  -9 -14  -1 1006.82 100.487  23
  -9 -14  -1 947.904 94.7067  20
   9  14   1 908.749 94.5444  39
   9  14   1 938.015 92.2543  38
  -9  14   1 1135.46 109.249  11
  -9 -14  -1 1002.71 102.936  36
  -9  14   1 1021.35 104.320  13
  -9 -14   1 1096.23 104.568  20
   9  15   1 1628.78 117.592  38
  -9 -15  -1 1417.56 118.193  36
  -9  15   1 1684.65 129.491  23
  -9  15  -1 1979.80 142.435  23
  -9  15   1 1813.42 133.936  13
  -9  15  -1 1794.64 133.353  13
  -9 -15  -1 1400.00 115.786  23
  -9 -15   1 1480.14 116.466  23
  -9 -15   1 1650.14 120.060  13
  -9 -15  -1 1603.69 119.762  13
  -9  15   1 1709.27 128.924  11
   9  15  -1 1528.63 116.137  39
  -9 -15   1 1407.39 114.992  20
  -9  15  -1 1342.02 117.187  11
  -9 -15  -1 1527.60 116.424  20
  -9  16  -1 453.644 67.3936  23
  -9  16   1 545.290 72.9395  13
  -9  16  -1 508.484 71.3199  13
  -9 -16  -1 454.221 65.5752  23
  -9 -16   1 353.846 57.7236  23
   9  16   1 581.353 70.6711  38
  -9 -16  -1 406.261 60.8057  13
  -9 -16   1 362.268 58.0245  13
  -9 -16   1 383.954 61.7956  20
  -9 -16  -1 383.955 60.2250  20
   9  16  -1 366.748 58.1197  39
  -9  16   1 265.368 54.3928  23
  -9  16   1 472.779 68.2962  11
  -9  16  -1 469.636 67.5832  11
  -9 -17  -1 685.602 77.3110  23
  -9  17  -1 1084.55 97.5854  23
  -9 -17   1 511.034 67.0584  23
  -9  17   1 889.061 89.9597  23
  -9 -17   1 919.546 84.4343  13
  -9 -17  -1 1006.13 87.9296  13
   9  17  -1 838.841 79.9038  39
  -9  17   1 802.131 83.1968  11
  -9 -17   1 946.275 88.3587  20
  -9 -17  -1 968.145 85.3986  20
   9  17   1 854.352 80.5531  38
  -9  17  -1 819.800 87.6075  11
   9  18   1 2857.38 137.033  38
  -9 -18  -1 2833.51 139.130  20
  -9 -18  -1 3092.29 143.377  13
  -9  18   1 2993.80 150.526  23
  -9  18  -1 2964.00 151.435  23
  -9 -18   1 2164.57 122.115  23
  -9 -18   1 2802.95 135.110  13
  -9 -18  -1 2302.75 127.728  23
  -9 -18   1 2837.76 141.654  20
  -9  18  -1 2912.15 148.561  11
  -9  18   1 2774.91 142.538  11
   9  18  -1 2907.91 138.007  39
   9  19   1 3302.86 138.102  38
  -9 -19  -1 2728.50 129.387  23
  -9 -19   1 3330.67 142.988  20
  -9 -19   1 2798.20 129.121  23
  -9 -19   1 3526.09 140.421  13
   9  19  -1 3590.07 140.442  39
  -9 -19  -1 3400.57 141.882  20
  -9  19  -1 3858.23 157.237  11
  -9  19   1 3477.79 147.858  11
  -9 -19  -1 3642.39 145.038  13
  -9 -20   1 6588.59 190.125  20
 -10   0   1 1467.98 124.523  15
 -10   0  -1 1566.87 129.774  15
 -10   0  -1 1657.57 131.242  13
 -10   0   1 1598.31 125.974  23
 -10   0   1 1744.43 131.610  13
 -10   0  -1 1710.19 131.662  23
 -10  -1  -1 895.489 99.5320  15
 -10  -1   1 799.457 94.1923  15
 -10  -1   1 999.800 99.6147  23
 -10  -1  -1 1103.85 104.902  23
 -10   1   1 1038.98 102.639  13
 -10   1  -1 969.947 101.851  13
 -10  -1  -1 906.991 97.4828  13
 -10  -1   1 1034.36 101.570  13
 -10  -1  -1 854.230 91.2967  19
 -10   1   1 1225.02 110.638  23
 -10   1  -1 919.964 100.079  15
 -10   1   1 913.819 99.3519  15
 -10   1  -1 1103.74 105.269  23
 -10   2  -1 9070.61 319.727  13
 -10  -2  -1 9381.60 324.286  15
 -10   2   1 8888.96 315.313  15
 -10  -2   1 9255.96 323.338  15
 -10   2  -1 8712.62 314.409  15
 -10  -2   1 8910.19 306.504  23
 -10   2   1 9040.48 314.144  23
 -10   2   1 8869.69 312.313  13
 -10  -2   1 9029.79 309.613  13
 -10  -2  -1 9289.99 319.353  13
 -10   2  -1 9468.75 324.704  23
 -10  -2  -1 9966.93 325.107  23
  10   3  -1 6363.35 263.271  39
 -10  -3  -1 7222.37 283.258  15
 -10   3   1 7473.54 286.621  15
 -10  -3   1 7389.98 285.409  15
 -10   3  -1 7514.56 288.675  15
 -10  -3  -1 7973.96 288.681  23
 -10   3   1 7660.81 288.831  13
 -10   3  -1 7872.13 296.050  13
 -10  -3   1 7242.20 276.466  13
 -10  -3  -1 7812.84 289.693  13
 -10   3   1 7400.95 283.946  23
 -10  -3   1 7924.60 284.271  23
 -10   3  -1 8041.77 298.871  23
 -10  -4   1 3977.46 200.666  15
 -10   4  -1 3985.05 206.379  13
 -10  -4  -1 3921.38 199.586  15
 -10  -4  -1 4759.64 215.414  23
 -10   4   1 4423.92 212.588  13
 -10  -4   1 4087.38 198.876  13
 -10   4   1 4156.60 206.538  23
 -10  -4   1 4490.81 205.456  23
 -10  -4  -1 4282.94 206.019  13
 -10   4  -1 3934.57 201.493  15
 -10   4  -1 4151.28 209.839  23
 -10   4   1 4065.58 201.543  15
 -10  -4  -1 4141.20 208.157  36
  10   5  -1 393.585 67.0532  39
 -10   5   1 428.033 73.0224  23
 -10  -5   1 369.202 65.6207  15
 -10   5  -1 329.661 63.9067  15
 -10  -5  -1 416.003 69.3372  15
 -10   5   1 516.637 78.3803  13
 -10   5  -1 400.881 74.2128  23
 -10  -5   1 337.824 62.5330  23
 -10   5  -1 429.370 71.9350  13
 -10  -5   1 396.857 66.1604  13
 -10  -5  -1 349.351 64.8340  13
  10   5   1 428.372 73.8562  39
 -10  -5  -1 557.062 77.2564  23
 -10   5   1 405.312 68.3497  15
 -10  -5  -1 343.088 65.3726  36
 -10  -6  -1 8993.73 324.478  36
 -10   6   1 8896.02 323.694  23
 -10   6  -1 8792.80 328.884  23
 -10  -6  -1 9274.86 315.168  23
 -10   6   1 8980.30 321.216  13
 -10   6  -1 8961.91 324.721  13
 -10  -6  -1 9158.77 316.143  13
 -10  -6   1 9026.21 308.380  13
 -10  -6   1 9186.72 309.744  23
  10   6  -1 8711.01 297.824  39
  10   7   1 3218.86 185.758  39
 -10   7  -1 3255.20 192.028  13
 -10   7   1 3579.01 200.520  23
 -10   7   1 3591.31 197.553  13
 -10  -7  -1 3354.65 186.038  13
 -10  -7   1 3316.53 181.702  13
 -10   7  -1 3496.58 201.019  23
 -10  -7   1 3423.99 183.979  23
  10   7  -1 3492.36 183.578  39
 -10  -7  -1 3502.01 199.601  36
 -10  -7  -1 3676.42 193.580  23
 -10  -8  -1 114.778 42.5380  23
 -10  -8   1 111.938 39.4938  23
 -10   8   1 19.9652 34.1587  23
 -10   8  -1 75.8535 45.2004  11
 -10   8   1 80.0213 42.6618  11
 -10  -8  -1 17.7651 31.2767  13
 -10   8  -1 61.3840 41.5927  23
 -10   8   1 44.9542 34.8474  13
 -10   8  -1 65.8754 39.3271  13
 -10  -8   1 51.9054 35.1719  13
  10   8  -1 39.1842 27.8763  39
 -10  -8  -1 73.0215 38.7593  36
  10   8   1 43.5031 33.7229  39
 -10  -9  -1 609.937 81.9169  13
 -10  -9  -1 718.028 85.2071  23
 -10   9   1 674.441 88.9462  13
  10   9   1 718.066 91.9374  39
 -10   9  -1 635.754 89.1117  23
 -10  -9   1 671.588 81.5719  23
 -10  -9   1 554.386 77.5952  13
 -10   9  -1 533.101 79.3124  13
 -10  -9  -1 517.869 80.0041  36
 -10  -9   1 656.471 83.7632  20
 -10   9  -1 604.642 85.4483  11
 -10   9   1 594.327 84.6482  23
 -10   9   1 631.660 85.2899  11
  10   9  -1 518.691 75.4185  39
 -10  10  -1 1899.73 151.818  23
 -10 -10  -1 1893.29 146.737  36
 -10  10   1 1592.16 141.214  23
 -10  10  -1 2125.59 153.061  13
 -10 -10  -1 1777.05 131.552  13
 -10  10   1 1847.13 142.487  13
 -10 -10  -1 1807.69 134.587  23
  10  10   1 1889.22 140.637  39
 -10 -10   1 1805.57 131.728  13
  10  10  -1 1635.35 135.026  22
 -10 -10   1 1847.23 135.311  20
 -10  10  -1 2005.73 148.396  11
 -10 -10   1 1863.03 134.967  23
  10  10  -1 1712.76 127.949  39
 -10  10   1 1765.11 136.889  11
 -10 -11  -1 1756.05 129.842  13
 -10  11  -1 2099.38 155.124  23
  10  11  -1 1714.57 128.116  39
 -10  11  -1 2015.53 146.451  13
 -10 -11  -1 1871.80 135.491  23
 -10 -11   1 1982.02 136.333  13
  10  11  -1 1668.89 133.393  22
 -10 -11   1 1770.45 131.663  20
 -10 -11   1 1771.93 130.170  23
 -10 -11  -1 2025.74 149.360  36
 -10  11   1 1904.21 148.338  23
 -10  11   1 2282.09 154.174  13
 -10  11   1 1745.35 134.926  11
 -10  11  -1 1785.89 139.889  11
  10  11   1 1774.73 133.663  39
 -10 -12  -1 3986.34 196.164  23
 -10 -12  -1 3864.84 189.435  13
 -10  12   1 3397.11 196.021  23
 -10 -12   1 3524.07 179.562  13
  10  12  -1 3850.36 189.207  22
 -10  12  -1 3822.91 199.811  13
 -10  12  -1 3483.18 198.268  23
  10  12   1 3988.63 193.932  39
 -10 -12   1 3671.23 186.633  20
  10  12  -1 3766.50 184.778  39
 -10 -12   1 3758.31 187.004  23
 -10  12   1 3725.20 194.036  11
 -10  12  -1 3994.88 203.342  11
 -10 -12  -1 3648.49 197.408  36
 -10  12   1 3758.74 197.852  13
 -10  13   1-16.4097 31.9342  11
 -10  13  -1 5.61427 31.2517  11
 -10  13   1 23.7798 25.6338  23
 -10 -13   1 20.7957 25.0631  23
 -10 -13  -1-5.32120 28.8705  23
 -10  13   1 74.7124 31.1811  13
 -10  13  -1 88.1390 32.7081  13
 -10 -13   1 25.2226 19.8569  13
 -10 -13  -1 77.6315 28.0797  13
  10  13   1 5.17519 23.2262  39
 -10 -13   1 10.4673 23.4886  20
  10  13  -1 30.0369 26.4371  39
 -10  13  -1 54.6523 30.2338  23
 -10 -13  -1 35.2949 31.0643  36
 -10 -14   1 3173.72 165.157  20
 -10 -14  -1 3310.34 165.320  13
 -10  14  -1 3121.19 173.660  23
 -10 -14  -1 3303.58 168.029  23
 -10 -14   1 3352.12 164.650  13
 -10  14  -1 3085.94 169.732  13
  10  14   1 3278.64 163.754  39
 -10 -14  -1 2886.61 166.810  36
 -10  14   1 3453.17 178.378  13
 -10 -14   1 3042.06 159.339  23
 -10  14  -1 3555.85 180.887  11
  10  14   1 3034.48 151.498  38
 -10  14   1 3412.87 175.959  11
 -10  14   1 3375.15 179.729  23
  10  14  -1 3170.74 159.750  39
 -10  15   1 414.150 62.3828  11
 -10  15  -1 405.930 63.4828  11
 -10  15  -1 424.425 62.3714  13
 -10  15   1 261.592 55.0739  23
 -10  15  -1 354.913 62.1860  23
 -10 -15  -1 247.151 49.8064  23
 -10 -15   1 354.231 52.5431  13
 -10  15   1 350.549 57.1144  13
  10  15  -1 409.097 57.3526  39
 -10 -15   1 245.806 48.3225  23
  10  15   1 280.291 46.6399  38
 -10 -15  -1 307.364 55.6623  36
 -10 -15   1 282.917 53.7149  20
 -10 -15  -1 399.385 56.4540  13
 -10 -16   1 432.822 59.3758  20
 -10  16   1 429.968 62.2732  23
 -10  16  -1 485.987 66.9756  23
 -10 -16   1 396.697 53.6094  13
 -10 -16  -1 427.288 57.3869  23
 -10 -16  -1 467.274 58.9413  13
  10  16   1 453.432 55.3336  38
 -10 -16   1 324.842 50.6547  23
 -10  16  -1 477.182 63.3911  11
 -10  16   1 434.840 60.3451  11
  10  16  -1 446.223 55.6442  39
  10  17  -1 2542.66 120.089  39
  10  17   1 2246.47 111.617  38
 -10 -17  -1 2380.76 118.944  13
 -10  17   1 2480.19 127.686  23
 -10  17  -1 2424.17 128.052  23
 -10 -17   1 2073.62 111.533  23
 -10 -17  -1 2086.03 113.193  23
 -10 -17   1 2453.56 119.063  13
 -10  17   1 2518.50 127.592  11
 -10  17  -1 2428.47 126.809  11
 -10 -17   1 2470.33 124.377  20
  10  18   1-10.7322 15.3034  38
 -10 -18   1 8.73906 17.7622  23
 -10 -18  -1 23.8903 19.3135  23
 -10 -18   1-5.59374 17.7503  13
 -10 -18  -1 5.76583 16.8303  13
  10  18  -1 2.76653 12.8839  39
 -10 -18   1 24.4326 18.2302  20
 -11   0  -1 136.145 49.8411  15
 -11   0   1 355.760 63.7599  23
 -11   0  -1 373.211 65.7679  23
 -11   0   1 284.680 58.2096  13
 -11   0  -1 398.164 66.1027  13
 -11   0   1 211.033 53.4863  15
 -11  -1   1 4131.90 213.391  15
 -11   1  -1 3654.18 202.187  15
 -11  -1  -1 3912.91 208.655  15
 -11   1   1 4207.11 208.112  23
 -11   1  -1 4203.33 211.270  23
 -11  -1   1 4215.68 206.718  23
 -11   1   1 4142.58 205.870  13
 -11   1  -1 4138.01 208.139  13
 -11  -1   1 4155.59 204.591  13
 -11   1   1 3586.40 198.674  15
 -11  -1  -1 4217.19 209.191  23
 -11  -1  -1 4186.45 208.674  13
 -11   2  -1 28058.8 631.819  15
 -11  -2  -1 27536.2 626.552  15
 -11   2  -1 28403.3 632.232  23
 -11  -2   1 28771.5 615.571  23
 -11  -2  -1 30324.4 634.827  23
 -11   2  -1 28227.9 626.415  13
 -11  -2   1 28939.2 619.001  13
 -11  -2  -1 29623.5 629.350  13
 -11  -2   1 28605.6 631.804  15
 -11   2   1 28607.0 623.625  13
 -11   2   1 28639.0 626.776  23
 -11   2   1 28411.1 631.362  15
 -11  -3   1 539.858 79.4124  15
 -11   3  -1 564.341 81.9006  15
 -11  -3  -1 557.755 81.4838  15
 -11   3  -1 584.189 84.0584  23
 -11  -3   1 668.423 82.8255  23
 -11  -3  -1 651.818 83.5686  23
 -11   3   1 492.393 75.9450  13
 -11   3  -1 653.265 88.6949  13
 -11   3   1 441.623 73.3295  23
 -11  -3  -1 586.020 79.7370  13
 -11  -3   1 585.941 79.0411  13
  11   3  -1 566.369 74.8242  39
 -11   3   1 554.751 80.3649  15
 -11  -4  -1 296.251 61.5954  15
 -11   4   1 331.968 62.9910  15
 -11  -4   1 365.008 65.7055  15
 -11   4  -1 420.187 69.3437  15
 -11   4   1 357.296 66.7892  23
 -11   4  -1 368.681 71.2218  23
 -11  -4   1 371.304 66.7042  23
 -11  -4  -1 375.869 67.3720  23
 -11   4   1 360.890 68.2221  13
 -11   4  -1 417.063 73.0567  13
 -11  -4   1 362.028 64.1077  13
 -11  -4  -1 455.687 71.9140  13
  11   4  -1 426.805 65.3868  39
  11   4   1 181.266 65.6935  39
 -11   5   1-5.86722 29.2109  15
 -11  -5   1 5.91503 29.4489  15
 -11   5  -1 144.564 44.9832  15
 -11  -5  -1 48.0682 33.4452  15
  11   5   1 6.03309 31.8587  39
 -11   5   1 6.13857 31.5023  13
 -11   5  -1 6.50506 32.3864  23
 -11  -5  -1 5.84969 27.2427  13
 -11  -5   1 11.3702 27.4055  13
 -11  -5   1 17.2201 30.3112  23
 -11  -5  -1 5.89713 30.2633  23
 -11  -5  -1 12.6365 26.0822  36
 -11   5  -1 12.6787 35.2865  13
  11   5  -1 15.9132 27.2216  39
 -11   5   1-6.30654 30.4010  23
 -11  -6  -1 7063.30 283.818  36
 -11   6   1 6774.57 276.574  23
 -11   6  -1 6958.39 286.137  23
 -11  -6   1 7045.70 265.806  23
 -11   6   1 7124.59 280.207  13
 -11   6  -1 7094.46 281.614  13
 -11  -6  -1 7441.20 276.379  23
 -11  -6   1 7097.64 266.767  13
 -11  -6  -1 7279.71 273.476  13
  11   6   1 7106.25 274.970  39
  11   6  -1 6727.35 254.313  39
 -11   7   1 4496.55 223.054  23
 -11  -7   1 4527.52 208.034  23
 -11   7   1 4973.00 228.298  13
 -11   7  -1 4471.17 220.801  13
  11   7   1 4911.29 222.149  39
 -11  -7   1 4425.43 207.272  13
 -11  -7  -1 4693.62 214.425  13
  11   7  -1 4436.08 200.701  39
 -11  -7  -1 4877.25 217.340  23
 -11  -7  -1 4613.83 226.549  36
 -11   7  -1 4763.12 230.870  23
 -11   8  -1 64.1822 37.4697  23
 -11  -8   1 21.8424 28.0236  23
 -11  -8  -1 16.7879 31.9183  23
 -11   8  -1 37.1473 33.5899  13
 -11   8   1 54.0381 35.8406  13
 -11  -8   1-5.39053 23.2427  13
 -11  -8  -1-11.0695 31.5693  13
  11   8  -1 5.09684 24.5702  39
  11   8   1 28.3571 34.5822  39
 -11   8   1 24.9286 31.9830  23
 -11  -9  -1 2059.54 136.763  13
 -11   9  -1 2225.97 150.802  13
  11   9   1 1822.15 131.934  39
 -11   9   1 1910.12 142.113  23
 -11  -9  -1 2104.77 138.447  23
 -11  -9   1 2011.87 134.770  13
  11   9  -1 1763.51 134.640  22
 -11  -9   1 2107.98 136.861  23
 -11   9   1 2007.17 142.544  13
 -11   9  -1 1966.17 147.218  23
  11   9  -1 1796.32 125.773  39
 -11  -9  -1 2100.36 149.522  36
 -11 -10  -1 35172.2 716.674  36
  11  10  -1 38300.9 714.447  22
  11  10  -1 37831.5 675.685  39
 -11  10   1 37940.6 715.633  13
 -11  10  -1 38207.7 722.597  13
 -11 -10   1 38322.3 691.272  23
 -11 -10  -1 38115.1 693.556  23
 -11 -10   1 37766.6 687.420  13
 -11 -10  -1 37777.4 695.694  13
  11  10   1 35590.1 683.620  39
 -11  11   1 337.771 67.3451  23
 -11  11  -1 382.220 68.8956  23
  11  11  -1 382.197 61.2641  22
 -11  11   1 367.529 63.6102  13
 -11  11  -1 400.829 66.2397  13
 -11 -11  -1 381.458 60.1047  13
  11  11   1 339.249 57.2419  39
 -11 -11   1 300.207 54.5296  13
  11  11  -1 464.627 63.3898  39
 -11 -11   1 365.668 61.4395  23
 -11 -11  -1 409.257 64.4019  23
 -11 -11  -1 391.756 68.5389  36
 -11  12  -1 26.1097 27.5771  13
 -11  12   1 47.3873 34.0541  23
 -11  12  -1 21.6651 30.1502  23
 -11 -12   1 50.2908 31.6846  23
 -11 -12   1 40.3190 27.3183  20
 -11  12   1 10.1394 28.2211  13
 -11 -12   1 22.3982 24.3058  13
 -11 -12  -1 4.59891 23.6032  13
  11  12  -1 52.0239 25.8803  39
 -11 -12  -1 37.9279 28.6138  36
 -11 -12  -1 32.7618 30.2709  23
  11  12   1 27.3862 27.2474  39
 -11  13   1 4.82854 26.1981  23
 -11  13  -1 19.8730 27.6563  23
 -11 -13   1 8.43678 21.0040  23
 -11 -13  -1 12.9581 24.0447  23
 -11  13   1 42.0745 29.0950  13
 -11  13  -1 77.1315 32.3131  13
 -11 -13   1 33.0092 24.6315  13
 -11 -13  -1 16.9547 24.1782  13
  11  13   1 24.8784 23.0820  39
  11  13  -1 32.1604 25.0197  39
 -11 -13   1 66.7706 30.2883  20
 -11  14   1 958.231 85.8121  23
 -11  14  -1 844.949 81.5176  23
 -11  14   1 1006.08 87.3437  13
 -11  14  -1 984.828 85.8108  13
 -11 -14   1 958.077 79.7276  23
 -11 -14  -1 1071.36 84.7642  23
  11  14   1 830.141 74.0119  39
 -11 -14  -1 1056.95 83.5681  13
  11  14  -1 987.302 78.6929  39
 -11 -14   1 1104.37 85.6655  20
 -11 -14   1 990.892 80.3983  13
 -11  15   1 3151.75 146.494  23
 -11  15  -1 3492.01 154.926  23
 -11 -15  -1 4131.07 155.552  13
 -11 -15   1 3378.98 141.288  23
 -11 -15  -1 3912.27 152.700  23
 -11 -15   1 3931.42 150.409  13
 -11 -15   1 3828.97 151.574  20
  11  15  -1 3755.35 145.888  39
 -11  15  -1 3848.50 160.982  13
  11  16  -1 501.487 49.5651  39
 -11  16   1 357.324 47.7508  23
 -11  16  -1 464.247 52.8800  23
 -11 -16  -1 363.846 44.5640  23
 -11 -16   1 469.963 49.7627  20
 -11 -16   1 464.761 48.8770  13
 -11 -16  -1 476.345 49.6157  13
 -11 -16   1 414.871 46.9741  23
 -12   0   1 10994.1 339.898  13
 -12   0  -1 11622.1 350.435  13
 -12   0   1 11679.9 348.865  23
 -12   0  -1 11829.3 354.800  23
 -12   0  -1 11002.0 352.833  15
 -12   0   1 10761.6 345.069  15
 -12   1  -1 1361.22 119.585  15
 -12  -1  -1 1452.59 117.358  23
 -12   1  -1 1498.89 119.562  13
 -12  -1   1 1528.68 117.759  13
 -12  -1  -1 1380.63 114.597  13
 -12   1   1 1273.82 110.136  13
 -12   1   1 1238.87 112.430  15
 -12  -1  -1 1288.30 116.192  15
 -12   1   1 1448.04 117.396  23
 -12  -1   1 1258.20 114.467  15
 -12   1  -1 1452.43 119.903  23
 -12  -1   1 1316.50 110.003  23
 -12   2  -1 422.750 69.7437  15
 -12   2  -1 507.312 74.5785  23
 -12  -2   1 452.843 66.7683  23
 -12  -2  -1 623.157 77.6952  23
 -12   2   1 536.925 74.7298  13
 -12   2  -1 451.924 70.7053  13
 -12  -2   1 537.474 74.7012  13
 -12  -2  -1 520.832 71.2203  13
 -12   2   1 440.840 67.7024  23
 -12   2   1 533.055 77.2003  15
  12   2   1 404.155 72.4754  39
 -12  -2   1 487.946 72.1533  15
 -12  -2  -1 410.384 69.6665  15
 -12   3  -1 514.080 74.7691  23
 -12  -3   1 454.906 70.6986  15
 -12   3  -1 513.663 75.0612  15
 -12  -3  -1 553.472 74.4588  23
 -12   3   1 559.075 77.5895  13
 -12   3  -1 595.161 80.8282  13
 -12  -3   1 630.966 79.7145  13
 -12   3   1 582.990 78.6981  23
 -12   3   1 504.401 74.2477  15
  12   3   1 401.469 74.2355  39
 -12  -3  -1 535.250 75.0397  13
 -12  -3   1 764.467 83.9256  23
 -12  -3  -1 530.144 75.2667  15
  12   4  -1 101.945 37.3875  39
 -12   4   1 82.3480 35.5152  15
 -12   4   1 129.923 43.9156  23
 -12   4  -1 104.969 41.7046  23
 -12  -4   1 47.3769 34.0555  23
 -12  -4  -1 59.4790 35.6221  23
 -12  -4  -1 112.195 42.4793  15
 -12   4   1 71.6404 32.9056  13
 -12   4  -1 108.276 42.5661  13
 -12  -4   1 93.6409 36.0612  13
 -12  -4  -1 58.9007 31.2713  13
  12   4   1 5.31538 28.8500  39
 -12   4  -1 73.1563 35.7243  15
 -12  -4   1 137.729 42.2778  15
 -12   5   1 26.0041 25.9175  15
 -12   5  -1 146.001 42.5817  15
 -12  -5   1 88.6646 34.3687  15
 -12  -5  -1 91.4770 36.0846  15
 -12  -5  -1 153.227 36.6329  23
 -12  -5   1 216.216 43.4722  23
 -12   5  -1 81.0408 36.0418  23
 -12   5   1 56.0633 33.4840  23
 -12   5   1 180.071 42.4290  13
 -12   5  -1 152.374 40.9733  13
 -12  -5   1 137.323 35.2640  13
 -12  -5  -1 146.475 35.6804  13
  12   5  -1 68.2519 33.5237  39
  12   5   1 26.2824 30.0027  39
 -12  -6   1 3135.76 162.558  23
 -12  -6  -1 3062.26 163.329  23
  12   6  -1 2710.87 145.211  39
 -12   6   1 2868.15 165.168  23
 -12   6  -1 2995.76 171.499  23
 -12   6   1 2859.04 162.307  13
 -12  -6   1 3044.63 161.216  13
 -12  -6  -1 2814.63 156.962  13
  12   6   1 3052.55 163.545  39
 -12   6  -1 3112.15 170.720  13
  12   7   1 63.6722 34.4911  39
 -12   7   1 43.2278 33.6335  23
 -12   7  -1 83.6932 39.2899  23
 -12  -7   1 14.4656 25.4707  23
 -12  -7  -1 69.1881 34.2539  23
 -12   7   1 62.6235 33.7572  13
 -12   7  -1 59.3734 33.5969  13
 -12  -7   1 66.7866 31.4254  13
 -12  -7  -1 63.7171 32.2870  13
  12   7  -1 73.9415 30.6310  39
 -12   8   1 1854.30 129.980  23
 -12   8  -1 1817.62 132.411  23
 -12  -8   1 1908.24 121.396  23
 -12  -8  -1 1992.63 126.066  23
 -12   8   1 1697.14 122.434  13
 -12   8  -1 1932.43 132.034  13
 -12  -8  -1 1832.18 121.267  13
  12   8  -1 1729.18 123.597  22
  12   8   1 1810.73 120.089  39
 -12  -8   1 1870.45 121.127  13
  12   8  -1 1851.86 115.377  39
 -12   9   1 4299.08 184.827  13
 -12   9  -1 4263.25 186.443  13
 -12  -9  -1 4449.01 179.747  23
 -12  -9   1 3958.77 169.098  13
 -12  -9  -1 4301.41 177.001  13
  12   9  -1 4137.99 176.504  22
 -12  -9   1 4540.81 180.151  23
  12   9  -1 3780.16 158.698  39
  12   9   1 4253.16 175.924  39
 -12  10   1 243.598 49.2905  23
 -12  10   1 459.993 60.5849  13
 -12  10  -1 169.310 44.8290  23
 -12 -10   1 424.665 57.0907  13
 -12 -10  -1 353.182 53.1422  13
  12  10  -1 435.204 56.0708  22
  12  10   1 412.998 56.5850  39
  12  10  -1 294.325 47.3669  39
 -12 -10   1 356.223 54.3194  23
 -12 -10  -1 440.266 59.8644  23
 -12  10  -1 377.875 57.3249  13
 -12  11  -1-22.2763 25.4115  23
 -12 -11   1 22.6863 18.8244  23
 -12  11   1-4.31350 24.6029  23
 -12 -11  -1 3.87249 19.2796  23
 -12  11   1 4.16545 21.3763  13
 -12  11  -1 51.7198 27.8744  13
 -12 -11   1-18.6468 24.5618  13
 -12 -11  -1-3.83334 20.7970  13
  12  11  -1-7.01466 19.0283  39
  12  11   1 18.7368 19.7883  39
 -12  12   1 381.835 51.9081  23
 -12  12  -1 337.376 49.4495  23
 -12  12   1 547.463 60.5393  13
 -12  12  -1 476.807 56.7068  13
 -12 -12   1 456.187 51.6131  23
 -12 -12  -1 414.683 50.4646  23
 -12 -12   1 307.280 45.1097  13
 -12 -12  -1 427.285 52.0891  13
  12  12  -1 362.138 46.2314  39
  12  12   1 379.240 48.7526  39
 -12  13  -1 110.853 29.5868  13
 -12  13   1 157.176 33.3229  13
 -12  13  -1 77.0340 27.5932  23
 -12 -13   1 106.463 27.0674  23
 -12 -13  -1 109.142 29.0726  23
 -12 -13   1 98.5629 26.8374  13
 -12 -13  -1 132.299 29.9361  13
 -12  13   1 125.308 32.1278  23
  12  13  -1 97.0815 25.1622  39
  12  13   1 116.826 27.7141  39
  12  14  -1 4280.19 139.189  39
 -13   0   1 474.211 63.7497  23
 -13   0   1 446.603 61.4544  13
 -13   0  -1 388.726 62.2309  15
 -13   0  -1 483.331 64.8011  23
 -13   0  -1 456.132 63.3934  13
  13   0   1 323.022 55.8482  39
 -13   0   1 508.925 67.6332  15
 -13  -1  -1 1074.92 95.8652  15
 -13   1  -1 1100.02 93.7035  23
 -13   1   1 1017.38 90.1166  23
 -13  -1   1 1000.05 89.1837  23
 -13  -1  -1 1051.88 92.0445  23
 -13   1   1 1046.98 92.0446  13
 -13   1  -1 1132.18 95.8613  13
 -13  -1   1 1128.36 93.9827  13
 -13  -1  -1 974.892 89.4730  13
 -13   1   1 1069.38 95.1721  15
 -13  -1   1 1050.50 93.4913  15
  13  -1   1 948.478 92.0014  39
 -13   1  -1 1055.93 94.5400  15
  13   1   1 900.706 87.2646  39
 -13   2   1 9.01332 26.3099  13
 -13  -2   1 18.9286 24.9890  15
 -13   2  -1-4.87471 25.0165  15
 -13  -2  -1 4.86665 23.4601  15
 -13   2  -1 4.74932 34.9716  23
 -13  -2   1 4.45517 30.8743  23
 -13   2  -1 4.65583 30.6639  13
 -13  -2   1 21.8986 26.7058  13
 -13  -2  -1 54.1557 30.2492  13
  13   2   1 34.8327 24.8348  39
  13  -2   1 26.0625 24.7758  39
 -13   2   1 13.9228 25.1788  15
 -13   2   1-27.6496 36.7265  23
 -13  -2  -1 45.7848 31.2128  23
 -13  -3   1 364.531 56.1398  15
 -13   3  -1 374.037 59.6345  15
 -13  -3  -1 358.869 57.7067  15
 -13   3   1 320.652 55.4047  23
 -13  -3  -1 327.541 54.5610  23
 -13   3   1 330.769 54.9217  13
 -13   3  -1 378.859 58.4826  13
 -13  -3   1 266.174 48.8258  13
 -13  -3  -1 353.678 55.4274  13
 -13  -3   1 305.834 52.8565  23
 -13   3  -1 283.432 52.3934  23
  13   3   1 365.204 55.5616  39
 -13   3   1 256.392 49.5875  15
 -13  -4   1 15347.1 362.334  13
 -13   4   1 14117.9 354.888  15
 -13  -4   1 14340.2 357.077  15
 -13   4   1 13521.8 355.387  23
 -13   4  -1 14030.4 366.286  23
 -13  -4   1 14818.8 357.552  23
 -13   4   1 14692.3 364.939  13
 -13   4  -1 15399.0 375.008  13
 -13  -4  -1 15427.2 366.651  13
 -13   4  -1 14113.7 361.942  15
 -13  -4  -1 15403.1 365.596  23
  13   4   1 14737.4 356.751  39
 -13  -4  -1 13927.8 359.263  15
 -13   5   1 268.242 46.4387  15
 -13   5  -1 186.372 41.2611  15
 -13   5  -1 150.449 41.3958  23
 -13  -5   1 191.994 41.7020  23
 -13  -5  -1 289.099 49.2687  23
 -13   5   1 243.795 46.7890  13
 -13   5  -1 265.523 50.5520  13
 -13  -5   1 221.063 43.6929  13
 -13  -5  -1 310.139 51.5370  13
  13   5   1 252.841 46.3998  39
 -13   5   1 220.834 47.0433  23
  13   6  -1 4608.95 167.691  39
 -13   6  -1 4344.68 184.293  23
 -13  -6   1 5129.35 186.889  23
 -13  -6  -1 5098.78 188.183  23
 -13   6   1 4433.43 182.908  23
 -13   6   1 5053.77 192.598  13
 -13   6  -1 5235.39 197.582  13
 -13  -6   1 5102.60 187.295  13
  13   6  -1 4152.95 178.884  22
 -13  -6  -1 5473.34 195.041  13
  13   6   1 4996.48 183.696  39
 -13   7   1 85.5464 32.0971  23
 -13   7  -1 79.9568 32.3177  23
 -13  -7   1 95.9275 29.4368  23
 -13  -7  -1 192.852 39.4022  23
 -13   7  -1 121.884 33.9500  13
  13   7  -1 127.223 32.9659  22
 -13   7   1 102.012 31.6786  13
 -13  -7  -1 168.078 36.6313  13
 -13  -7   1 101.678 29.6704  13
  13   7  -1 130.964 30.5696  39
  13   7   1 169.871 36.8480  39
  13   8  -1 4308.78 160.143  22
  13   8  -1 3869.64 145.664  39
 -13   8   1 3070.56 147.357  23
 -13   8  -1 2790.40 142.699  23
 -13   8   1 4429.96 169.617  13
 -13   8  -1 4421.09 171.869  13
 -13  -8   1 4557.05 165.457  23
 -13  -8  -1 4574.64 167.858  23
 -13  -8   1 4524.41 165.881  13
 -13  -8  -1 4644.51 169.178  13
  13   8   1 4304.10 159.545  39
 -13   9   1 579.242 60.9050  23
 -13  -9   1 1046.98 76.2568  23
 -13   9  -1 1248.36 87.4802  13
 -13  -9  -1 1109.02 78.7533  23
 -13  -9   1 1093.55 77.0872  13
 -13  -9  -1 1251.24 83.5468  13
  13   9  -1 1081.07 72.5431  39
  13   9   1 1033.93 75.2155  39
 -13   9  -1 486.361 62.4153  23
 -13   9   1 1180.58 83.5948  13
 -13  10   1 939.804 73.3038  23
 -13  10  -1 782.999 70.2768  23
 -13  10   1 1739.47 96.1559  13
 -13  10  -1 1743.54 98.1069  13
 -13 -10   1 1732.81 92.5614  23
 -13 -10   1 1746.11 92.7216  13
 -13 -10  -1 1889.75 96.8985  13
  13  10  -1 1558.30 83.0344  39
  13  10   1 1674.27 88.9451  39
 -13 -10  -1 1877.25 96.3907  23
 -14   0   1 231.069 39.7783  15
 -14   0  -1 238.004 41.4266  15
 -14   0  -1 273.669 42.4322  13
 -14   0   1 177.381 36.4617  23
 -14   0  -1 225.533 40.7572  23
  14   0   1 297.768 41.6169  39
 -14   0   1 325.064 44.8780  13
 -14   1   1 26.9439 20.5374  15
 -14  -1   1 23.5734 20.5351  15
 -14   1  -1 41.6505 21.1647  15
 -14  -1  -1 27.7547 19.7891  15
 -14   1   1 12.6208 20.7814  13
 -14   1   1-6.47637 22.8003  23
 -14   1  -1 3.33218 24.5372  23
 -14  -1  -1-9.79949 25.0631  23
 -14   1  -1 29.3305 21.8445  13
 -14  -1   1 52.9773 23.2732  13
 -14  -1  -1 16.0779 20.0123  13
  14  -1   1 14.8470 17.7259  39
  14   1   1 38.7357 20.3141  39
 -14  -1   1 3.17823 20.9330  23
 -14   2  -1 287.396 44.2560  15
 -14  -2  -1 280.385 44.0166  15
 -14  -2   1 224.069 39.6839  15
 -14  -2  -1 295.192 44.0488  23
 -14   2   1 314.406 44.2948  13
 -14   2  -1 315.285 44.8862  13
 -14  -2   1 266.245 41.1517  13
 -14   2  -1 262.944 42.2430  23
 -14  -2   1 268.617 41.9959  23
 -14   2   1 207.484 38.4510  23
  14   2   1 321.599 42.4745  39
 -14  -2  -1 296.729 42.6217  13
 -14   2   1 359.272 48.1272  15
 -14   3   1 1960.64 102.960  15
 -14  -3   1 1664.35 95.3522  15
 -14   3  -1 1622.06 95.3256  15
 -14   3  -1 1353.18 87.9548  23
 -14  -3   1 1744.20 95.6168  23
 -14  -3  -1 1676.55 94.9268  23
 -14   3   1 1853.38 99.4238  13
 -14   3  -1 1705.50 96.9067  13
 -14  -3   1 2040.68 101.837  13
 -14  -3  -1 2046.68 103.529  13
 -14   3   1 1263.14 84.8674  23
 -14  -3  -1 1667.91 96.3650  15
  14   3   1 1809.27 94.4162  39
 -14  -4   1 36.8885 19.9801  13
 -14   4   1 37.9835 17.4421  15
 -14  -4   1 23.3553 17.4278  15
 -14   4  -1 14.8796 16.1469  15
 -14  -4  -1 38.6367 19.2228  15
 -14   4   1 9.09889 18.1056  23
 -14   4  -1 6.25444 16.9676  23
 -14  -4   1 23.1420 18.0037  23
 -14  -4  -1 14.8480 19.2068  23
 -14   4   1 5.89247 17.9661  13
 -14   4  -1 12.1964 16.9736  13
  14   4  -1 2.80615 16.3836  22
 -14  -4  -1 29.2664 20.6071  13
  14   4   1 32.9155 17.4097  39
 -14   5  -1 411.707 46.9915  13
 -14  -5  -1 416.387 46.0131  13
  14   5   1 355.339 41.2544  39
   0   0  -2 288438. 3574.35   4
   0   0   2 288007. 3580.33   4
   0   0   2 297786. 3553.55  33
   0   0   2 312169. 3568.98  24
   0   0  -2 317498. 3560.39  32
   0   0   2 322834. 3564.47  32
   0   0  -2 301470. 3577.31   8
   0   0  -2 313223. 3576.61  25
   0   0  -2 322653. 3572.48   9
   0   0  -2 323118. 3578.82   2
   0   0   2 326720. 3578.17   9
   0   0  -2 312002. 3551.64  33
   0   0   2 316346. 3575.07   6
   0   0  -2 320323. 3575.84  18
   0   1  -2 5.50858 5.71540  33
   0  -1   2 12.5150 8.24378   9
   0  -1  -2 9.50154 10.1377   4
   0   1  -2 8.20822 7.09052  32
   0  -1  -2 8.15958 8.46099  32
   0   1   2 10.9694 8.84677  32
   0  -1   2 50.4615 11.3674  32
   0  -1  -2 11.8713 10.2379   9
   0   1  -2 12.0478 9.99791  25
   0   1  -2 30.4204 9.81734  24
   0  -1  -2 6.75402 6.47920  24
   0  -1   2 49.5039 15.7994  24
   0   1   2 2.82086 9.06648  24
   0   1   2 16.0098 10.0524   6
   0  -1   2 18.4421 10.9293   6
   0  -1   2 7.07384 7.26180   4
   0   1   2 12.5358 9.74496   9
   0  -1   2 12.4707 9.01550  33
   0   1   2 29.6717 10.6982   4
   0   1  -2 28.2953 10.8694   4
   0   1   2 42.7378 11.2368  33
   0  -1  -2 7.59627 7.22261   2
   0  -1  -2-2.02219 6.77857  33
   0   1  -2 9.33365 8.78293   8
   0   1  -2 17.7154 8.91053   2
   0   1  -2 7.14018 7.97768   9
   0   1  -2 23.9034 9.65372  18
   0   2  -2 40290.2 547.720   8
   0  -2   2 41578.0 525.013  33
   0  -2  -2 40144.1 533.644  33
   0   2  -2 40726.0 547.898  25
   0   2  -2 40312.1 511.191  32
   0  -2   2 40262.3 513.632  32
   0   2   2 40275.7 528.641  31
   0   2  -2 40540.2 547.253   3
   0   2   2 38618.3 546.291   4
   0  -2   2 39971.9 545.706  25
   0   2   2 40124.7 539.804   6
   0  -2   2 40452.6 540.131   6
   0  -2   2 31786.9 533.065  24
   0  -2  -2 39446.2 508.537  24
   0   2   2 42985.7 513.435  24
   0   2  -2 30781.5 523.350  24
   0  -2  -2 40733.4 542.391   2
   0   2  -2 40403.1 541.093   2
   0  -2  -2 41259.4 537.675   9
   0   2  -2 40691.2 537.283   9
   0   2   2 40007.9 485.780   5
   0   2  -2 40121.6 485.802   5
   0  -2   2 40728.0 545.471   8
   0   2   2 39727.7 540.844   9
   0  -2   2 40322.8 541.330   9
   0  -2  -2 40719.0 544.235  32
   0   2   2 40050.9 547.077  32
   0   2  -2 39389.7 547.706  30
   0  -2   2 40010.8 549.420   4
   0   2  -2 39342.5 523.450  33
   0  -2  -2 41747.6 550.400   4
   0   2  -2 40848.8 546.419  18
   0  -3   2 1.33545 8.14362   8
   0   3   2 5.82286 8.87687   4
   0  -3   2 13.4687 8.55440  33
   0  -3  -2 11.3765 9.95100  33
   0  -3   2 2.85708 6.41165   4
   0   3  -2 29.5475 6.86700  32
   0  -3  -2 18.6910 11.0318  32
   0   3   2 1.52167 8.03601  32
   0  -3   2 26.6542 6.10018  31
   0   3   2 7.79420 10.4489  26
   0  -3   2 5.59445 6.96393  25
   0   3  -2 1.39266 8.13094  25
   0   3  -2 17.0662 9.69592  24
   0  -3  -2 3.54851 8.06435   9
   0   3   2 5.04140 5.02338   5
   0   3  -2 2.58992 4.26566   5
   0   3   2 24.1472 10.0049  31
   0   3   2 9.02412 7.86138   9
   0   3  -2 24.9931 10.8261  30
   0   3   2 8.80874 10.0295   6
   0  -3  -2 1.27223 6.71898   2
   0  -3   2-1.25134 8.24210   6
   0  -3  -2 29.3383 12.8961   4
   0   3  -2 16.8666 9.58253   3
   0   3  -2 8.90056 7.25307   2
   0   3  -2 5.83235 7.70030   8
   0   3  -2-2.38559 7.57080   9
   0   3  -2-1.37427 6.84274  18
   0  -3   2 5.12805 6.77061   9
   0  -4  -2 4405.41 114.388   4
   0  -4  -2 4223.13 105.128   2
   0   4   2 4348.04 102.391  27
   0  -4   2 4071.05 126.381  24
   0   4   2 4295.97 119.373  32
   0   4   2 4157.70 112.152  31
   0   4  -2 4314.15 116.508  30
   0   4   2 4256.48 105.977   6
   0  -4   2 4394.09 107.096   6
   0   4  -2 4486.13 116.103   3
   0   4  -2 4223.98 111.002  25
   0   4  -2 4331.97 106.127   2
   0  -4   2 4402.66 103.813  33
   0   4   2 4329.80 92.5604   5
   0  -4  -2 4229.16 102.288   9
   0   4  -2 4480.38 94.5361   5
   0   4  -2 4213.49 102.330   9
   0   4   2 4348.23 122.386  26
   0  -4  -2 4199.00 115.703  32
   0   4   2 4288.13 107.603   9
   0  -4   2 4305.53 107.073   9
   0  -4   2 3692.12 114.763  29
   0   4  -2 4323.84 117.390  24
   0   4   2 4292.09 114.909   4
   0  -4   2 4416.11 112.161   8
   0  -4  -2 4737.58 115.287  33
   0  -4   2 4150.94 104.936  18
   0   4  -2 4474.12 117.519   8
   0   4  -2 4058.55 106.771  18
   0  -4   2 4491.17 115.025  25
   0   5  -2 12.7759 9.52198  17
   0  -5   2 21.7209 10.2847  33
   0   5   2 35.9845 10.5589  29
   0  -5  -2 8.62307 9.11462  32
   0   5   2 736.833 46.1396  31
   0   5  -2 144.708 22.6949   3
   0  -5   2 17.1270 10.0056  29
   0   5   2 33.0883 10.1246  27
   0   5  -2 15.1229 9.78765  25
   0  -5   2 122.418 24.4551  24
   0   5   2 20.7789 9.15132   6
   0  -5   2 20.5338 9.98232   6
   0   5   2 21.8633 13.0956  26
   0   5  -2 246.011 22.5314   5
   0   5   2 67.9135 12.5273   5
   0   5   2 20.1307 9.74703   9
   0  -5   2-3.21006 8.48371  30
   0  -5  -2 16.4636 11.4152  33
   0   6  -2 17856.1 305.408  16
   0   6   2 16982.9 314.101  31
   0  -6   2 17521.1 323.354  24
   0   6  -2 17896.0 296.583  25
   0   6   2 18059.3 326.772  26
   0   6  -2 18295.3 313.752   3
   0   6   2 18186.9 288.812   5
   0  -6  -2 17615.9 310.078  32
   0   6  -2 18443.1 292.081   5
   0  -6   2 17629.2 295.741  33
   0   6   2 18374.6 285.130  27
   0  -6   2 17730.0 305.234   8
   0  -6   2 17698.2 305.896  30
   0  -6  -2 18162.7 307.870   4
   0   6  -2 17581.8 289.788  17
   0  -7  -2 15.7897 12.7668   4
   0  -7   2 63.1314 16.6513  33
   0   7   2 14.3595 12.9861  31
   0   7   2 4.92925 11.4802  26
   0  -7   2 9.79494 16.6952  24
   0  -7  -2 4.12603 11.1949  32
   0   7  -2 15.4868 11.1312   5
   0   7  -2 1.94034 10.2488  16
   0  -7   2 31.7361 14.1839  30
   0  -7   2 41.1817 15.6304   8
   0  -8   2 148305. 1833.38  33
   0   8   2 141441. 1869.91  31
   0   8   2 146313. 1871.29  26
   0  -8   2 149564. 1886.30  24
   0   8  -2 150038. 1830.66   5
   0  -8   2 151072. 1844.15  30
   0  -8  -2 147784. 1842.74   4
   0  -8  -2 143156. 1838.54  32
   0   8  -2 143996. 1832.32  16
   0  -8   2 146853. 1840.04   8
   0   8  -2 143066. 1846.56   3
   0  -9   2 11.9607 12.9793  33
   0   9   2 25.3954 19.7560  31
   0  -9  -2 2.63932 12.2927  30
   0   9   2 9.13217 15.1561  26
   0   9  -2 10.6101 11.4380   3
   0  -9   2 71.2044 25.3164  24
   0   9  -2 12.0134 14.3430  16
   0   9  -2 23.7129 15.0503   5
   0  -9   2 10.0801 14.3746  30
   0  -9  -2 12.6061 14.0347   4
   0  -9   2 32.5990 17.9302   8
   0 -10   2 24843.2 437.842   8
   0 -10   2 23986.8 431.704  30
   0 -10  -2 22996.9 434.456  30
   0  10   2 23373.8 462.263  31
   0  10  -2 23520.5 437.093   3
   0  10  -2 24903.8 433.260   5
   0  10   2 23692.2 454.880  26
   0 -10   2 24993.5 432.444  33
   0 -10  -2 24884.4 437.727   4
   0  10  -2 23980.7 423.366  16
   0  11   2 8.12945 15.1779  31
   0 -11   2 64.2841 21.5440  30
   0 -11  -2 6.82103 14.0792  30
   0  11   2-3.70516 13.8354  26
   0  11  -2 13.4120 13.8418   3
   0 -11   2 3.22629 15.5528   8
   0 -11   2 18.7410 14.0177  33
   0  11  -2 2.96956 11.0888  16
   0 -11  -2 16.0279 15.4530   4
   0  12  -2 40416.6 684.464  39
   0  12   2 41401.7 699.288  26
   0 -12   2 42686.6 681.042  33
   0  12  -2 41482.3 670.338  10
   0  12   2 40638.0 691.744  10
   0  12  -2 40304.8 683.635  22
   0  12   2 40969.9 709.835  21
   0 -12  -2 38932.1 680.806  30
   0  13  -2 24.6796 19.8309  39
   0  13  -2 14.7188 17.7411  10
   0  13   2 4.24949 15.8709  10
   0  13  -2 45.3439 22.9475  22
   0  14  -2 4296.08 176.223  10
   0  14   2 4781.84 196.693  10
   0  14  -2 4239.57 182.415  22
   0  14   2 4390.37 195.815  21
   0  14  -2 4272.94 182.953  39
   0  15   2 22.9263 21.3585  11
   0  15  -2 124.589 35.0669  10
   0  15   2 148.518 38.4828  10
   0  15  -2 24.3004 21.8150  22
   0  15   2 5.36762 24.0922  21
   0  15  -2 43.3119 25.4165  39
   0  16   2 157.904 40.8111  11
   0  16  -2 212.498 42.7091  10
   0  16   2 300.460 54.5518  10
   0  16  -2 228.396 48.8374  22
   0  16  -2 189.708 43.3496  39
   0  16   2 213.363 46.4224  37
   0  17   2 10.3540 22.3229  37
   0  17   2 36.6051 29.1090  11
   0  17  -2 14.7183 22.8498  10
   0  17   2 16.6161 26.7009  10
   0  17  -2-5.48251 24.6053  22
   0  18  -2 12636.1 371.900  11
   0  18  -2 12397.9 352.090  10
   0  18   2 11503.1 350.113  37
   0  18   2 12085.4 365.236  10
   0  18  -2 12596.6 367.353  22
   0  18   2 12063.8 354.412  11
   0  19   2 16.6806 25.8980  11
   0  19  -2 23.5249 30.1847  11
   0  19  -2 331.291 58.3440  10
   0  19   2 340.396 62.6033  10
   0  19  -2 11.4809 24.7544  22
   0  19   2 5.59999 24.1489  37
   0  20   2 22767.1 529.702  10
   0  20  -2 22032.4 520.799  22
   0  20  -2 23140.4 536.776  11
   0  20   2 23595.5 527.380  11
   0  20  -2 23260.9 513.001  10
   0  21   2 10.5175 26.9897  11
   0  21  -2 78.0979 38.0313  11
   0  21  -2 58.8629 32.8803  10
   0  21   2 43.3803 33.7480  10
   0  21  -2 10.7631 26.7954  22
   0  22   2 38.8842 27.0560  11
   0  22  -2 36.1304 28.7311  11
   0 -22   2 10.8477 26.1469  34
   0  22  -2 9.15101 21.3098  10
   0  22  -2 24.7504 24.6457  22
   0  22   2 20.0621 27.2119  10
   0 -23   2 9.37876 23.3468  34
   0  23   2 4.31329 21.4744  11
   0  23   2 4.48302 20.1185  10
   0  23  -2 20.7026 22.4638  10
   0 -24   2 170.038 36.0311  34
   0  24  -2 129.048 31.9042  10
   0  24   2 129.269 32.8260  10
   0 -25   2 18.0690 14.0256  34
   0  25   2 6.20161 14.4415  10
   0  25  -2 17.7184 15.5948  10
   1   0  -2 69050.1 879.106   8
   1   0  -2 69457.9 879.760   4
  -1   0  -2 65404.4 876.685   4
  -1   0  -2 70306.7 877.734  33
   1   0   2 64578.8 879.703   4
  -1   0   2 69243.2 852.166  26
  -1   0  -2 66305.1 850.849  24
   1   0  -2 68115.0 866.817  32
  -1   0   2 66672.9 868.605  32
  -1   0   2 68890.0 823.574  31
   1   0  -2 68486.4 886.273  25
   1   0   2 65521.7 856.769  24
   1   0  -2 71235.3 886.773  24
  -1   0   2 65380.4 882.825   4
  -1   0  -2 67123.9 874.315   2
  -1   0   2 68274.4 831.721  33
  -1   0  -2 68017.7 810.304   1
   1   0   2 69764.5 874.409   9
   1   0   2 68035.9 872.629   2
   1   0  -2 68283.4 876.945   9
  -1   0   2 68452.9 881.907   9
  -1   0   2 69216.2 880.566   6
  -1   0  -2 66984.6 878.058   8
   1   0   2 67579.5 877.495  33
  -1   0   2 69038.2 815.202   1
   1   0   2 69187.9 864.617  32
  -1   0  -2 69175.1 864.552  32
   1   0  -2 69724.7 889.673  18
   1   0  -2 72816.3 831.067  33
  -1   1   2 11975.1 163.572   1
  -1  -1  -2 11592.3 211.635   4
  -1  -1   2 12188.1 166.314   1
  -1   1  -2 11819.2 194.429  32
   1  -1   2 11884.1 163.977   1
   1   1  -2 11659.4 210.052   4
   1   1   2 11759.4 212.926  33
  -1  -1   2 12118.1 176.215  33
   1  -1   2 12349.8 210.438  33
   1   1  -2 11709.5 196.445  32
  -1   1  -2 11291.9 198.526  24
  -1  -1  -2 12291.4 163.491   1
  -1  -1  -2 11310.2 206.267   2
  -1   1   2 11971.0 182.343  31
  -1  -1   2 12280.8 212.569  29
  -1   1   2 12000.0 213.316   6
  -1  -1   2 12037.5 181.683  26
  -1   1   2 12029.9 200.993  26
   1   1  -2 12227.5 220.077  25
  -1  -1   2 12360.1 222.244  25
   1  -1  -2 11938.8 215.313  25
   1   1  -2 12715.4 222.018  24
  -1  -1  -2 11558.7 182.948  24
   1  -1   2 11734.2 200.257  24
   1   1   2 11242.2 189.022  24
   1  -1  -2 11468.6 208.075  24
  -1  -1   2 11645.1 214.018  24
  -1   1  -2 11689.8 208.153   2
  -1   1  -2 11870.6 210.665   8
  -1   1  -2 11752.7 208.736  33
  -1   1   2 12045.0 212.315  32
   1  -1  -2 11949.8 163.097   5
   1   1   2 11810.0 206.832   9
   1  -1   2 12168.6 208.468   9
  -1   1  -2 12012.1 203.990  25
  -1  -1   2 11857.9 212.676   6
   1  -1  -2 11918.1 210.590   9
   1   1  -2 11590.9 208.980   9
   1  -1  -2 12772.0 180.678  33
   1   1   2 11809.9 206.946   2
   1  -1   2 11940.9 206.969   2
  -1   1   2 11793.6 213.053   9
  -1  -1   2 12036.7 214.348   9
   1  -1   2 11789.3 194.197  32
   1   1   2 11918.0 205.911  32
   1   1  -2 11728.1 208.513   8
   1  -1  -2 11492.6 207.359  32
   1  -1   2 11421.2 211.894   4
   1  -1  -2 11690.7 210.736   4
   1   1   2 11023.1 208.306   4
  -1   1   2 10762.5 209.694   4
   1   1  -2 11438.6 213.544  30
  -1  -1  -2 11694.7 204.682  32
   1  -1  -2 11997.9 215.739  18
  -1  -1  -2 12296.1 213.716  33
  -1  -1   2 11566.7 213.707  18
   1   1  -2 12054.3 220.092  18
  -1  -1   2 11446.2 212.551   4
  -1  -2   2 6858.15 150.139   4
   1  -2   2 7087.99 150.877   4
   1  -2  -2 7076.77 151.901  18
   1   2   2 7108.40 153.641  33
   1  -2  -2 7055.95 127.506  33
   1  -2   2 7461.56 148.685  33
  -1   2  -2 6774.35 126.858  32
   1   2  -2 6897.75 130.249  32
  -1   2   2 6982.14 134.211  31
   1   2  -2 7136.09 148.066   3
   1   2  -2 6794.34 151.132  30
  -1   2  -2 7289.41 149.807   3
  -1  -2  -2 6844.53 144.763   2
  -1  -2   2 5467.94 151.362  29
  -1   2  -2 7045.89 142.704  25
  -1  -2   2 7225.74 150.094   6
   1  -2  -2 6953.30 151.081  25
  -1  -2   2 7532.34 161.463  25
  -1   2   2 7074.71 148.824   6
   1   2  -2 6851.90 154.176  25
  -1  -2   2 7074.30 147.822   8
   1   2  -2 7227.47 149.910   8
   1  -2   2 6902.34 143.939  24
   1   2   2 7306.10 124.000  24
  -1   2  -2 6842.29 143.085  24
  -1   2  -2 7000.62 145.606   2
  -1  -2   2 7391.40 156.564  24
   1   2  -2 7417.18 158.597  24
  -1   2   2 7228.16 155.020  32
  -1  -2  -2 6982.47 148.748  32
   1  -2  -2 6897.02 150.682  32
   1  -2  -2 6963.48 114.020   5
  -1   2   2 7201.89 150.797  27
   1  -2   2 7120.83 114.738   1
   1   2   2 7165.28 145.618   9
   1  -2   2 7213.85 146.009   9
   1   2  -2 7270.24 157.271  18
  -1   2   2 7170.36 147.725  26
   1  -2   2 6854.85 127.973  32
   1  -2  -2 7251.13 148.486   9
   1   2  -2 7126.76 147.992   9
   1   2   2 6972.09 149.362  32
  -1  -2  -2 7202.05 153.189  33
  -1   2  -2 7136.63 149.790   8
   1   2   2 7068.61 146.459   2
  -1   2   2 7035.34 150.166   9
  -1  -2   2 7050.29 150.291   9
   1  -2   2 7202.90 146.190   2
  -1   2  -2 6948.74 146.782  30
  -1   2   2 6595.76 148.119   4
   1   2   2 6868.00 148.069   4
  -1   2  -2 7413.57 150.390  33
  -1  -2   2 7661.59 122.349  33
   1  -2  -2 6924.25 149.087   4
  -1   2  -2 6936.73 138.172  18
  -1  -2  -2 6988.54 150.807   4
  -1  -2   2 7118.68 153.655  18
   1  -2   2 7309.70 149.502   8
   1  -2  -2 7595.80 142.310  24
   1  -3   2 1766.12 50.7912   1
   1   3  -2 1875.29 52.7312  32
  -1  -3  -2 1785.37 70.2561  33
  -1   3  -2 1721.51 66.1783  33
  -1   3   2 1725.72 70.5447  32
  -1  -3   2 1839.06 74.3992  24
  -1   3   2 1685.49 62.1763  31
  -1   3  -2 1568.66 63.5116  30
   1   3  -2 1781.29 70.2224  30
  -1  -3   2 1472.49 64.6233  29
  -1   3  -2 1769.90 66.4524   3
   1   3   2 1785.80 56.1022  27
  -1   3   2 1749.64 65.8365  27
  -1  -3   2 1794.20 73.4325  25
  -1  -3   2 1816.09 66.5437   6
  -1   3   2 1792.05 66.2255   6
   1  -3  -2 1922.85 69.8863  25
   1  -3   2 1800.35 65.6289  33
  -1   3  -2 1780.83 62.5400  25
   1  -3   2 1825.31 66.7736   8
   1   3  -2 1767.12 71.3966  25
  -1  -3  -2 1629.31 62.1645   2
   1  -3   2 1848.92 70.3845  24
   1   3  -2 1745.93 71.7400  24
   1   3   2 1136.52 38.2699  24
   1   3  -2 1781.33 70.7960  18
  -1  -3  -2 1763.92 68.2556  32
  -1   3  -2 1665.53 62.5065   2
   1   3   2 1735.55 50.5604   5
   1   3  -2 1786.49 51.4816   5
   1  -3  -2 1751.73 51.0857   5
  -1   3  -2 1711.98 66.3976  24
   1   3   2 1786.66 64.1976   9
   1  -3   2 1729.26 63.0320   9
   1  -3  -2 1709.74 63.8115   9
   1   3  -2 1721.07 64.4630   9
  -1   3  -2 1782.74 64.8806   7
   1   3   2 1712.04 68.0882  32
  -1   3  -2 1918.58 70.0503   8
  -1   3   2 1854.07 67.6890   9
  -1  -3   2 1865.01 67.8276   9
   1  -3  -2 1677.39 68.2857  32
   1  -3   2 1837.07 68.7086   4
  -1   3   2 1741.43 68.4690  26
   1   3  -2 1703.27 65.4532   3
  -1  -3   2 1778.58 67.4468   4
   1   3   2 1811.29 67.6141   4
  -1   3   2 1672.54 66.4582   4
  -1  -3  -2 1735.45 64.1370   7
   1  -3  -2 1845.32 68.2353   4
  -1  -3   2 1708.00 64.5209   8
  -1  -3   2 1821.33 51.8707  33
  -1  -3  -2 1814.05 68.6836   4
   1   3  -2 1803.50 67.9985   8
  -1  -3   2 1831.82 70.3755  18
   1  -3  -2 1992.10 71.6816  18
  -1   3  -2 1863.61 62.2452  18
  -1   4   2 85604.1 1134.23   4
  -1  -4   2 91218.4 1140.12  18
  -1  -4  -2 91443.8 1148.66  33
  -1  -4   2 90138.7 1097.33  33
  -1  -4   2 89537.7 1147.79  25
  -1   4  -2 89383.1 1119.38   7
  -1  -4  -2 87024.5 1117.77   7
  -1   4  -2 89471.7 1132.43   3
   1   4   2 89786.4 1144.30  32
  -1   4   2 89195.2 1133.61  31
  -1  -4   2 88825.8 1136.19  30
   1   4  -2 91159.8 1148.62  30
  -1  -4   2 92084.1 1149.94  29
   1   4   2 86718.8 1111.43  29
   1   4   2 89496.2 1089.92  27
  -1   4   2 89927.7 1147.92  26
  -1   4   2 89544.0 1132.68  27
  -1  -4   2 90385.7 1123.29   6
  -1   4   2 89782.7 1123.52   6
   1   4  -2 89093.8 1133.43   3
  -1  -4  -2 86341.6 1117.54   2
  -1   4  -2 87370.7 1109.73  25
   1  -4   2 92748.0 1144.15  24
  -1  -4   2 84645.0 1159.91  24
   1  -4   2 89222.4 1097.64   1
   1   4  -2 89085.4 1144.72  25
   1   4   2 89457.8 1097.29   5
   1   4  -2 90001.6 1099.15   5
   1  -4  -2 91106.9 1101.17   5
  -1   4   2 89045.9 1150.67  32
  -1   4  -2 91215.8 1138.18   8
   1  -4  -2 88944.5 1143.78  32
   1   4   2 89242.6 1119.23   9
   1  -4   2 89557.3 1118.63   9
   1  -4  -2 87686.3 1118.99   9
   1   4  -2 88248.8 1120.70   9
  -1  -4  -2 90130.4 1133.84   4
  -1   4   2 89085.6 1095.25   5
  -1   4  -2 93219.5 1100.52   5
  -1  -4   2 88850.7 1127.01   8
   1   4   2 86118.8 1129.60   4
  -1   4   2 87400.7 1122.77   9
  -1  -4   2 90970.4 1125.33   9
   1  -4  -2 91438.6 1131.50   4
   1  -4   2 89916.7 1128.83   8
  -1   4  -2 86582.6 1130.29  30
   1  -4   2 91540.5 1129.28  33
  -1  -4  -2 89831.2 1139.34  32
   1   4  -2 88390.0 1139.90  18
   1   4  -2 90663.2 1137.81   8
  -1   4  -2 88207.7 1119.08   2
  -1   4  -2 90712.3 1129.69  16
   1  -4  -2 92897.0 1137.28  18
  -1   4  -2 84379.6 1134.78  17
   1  -5  -2 2063.66 76.7843   4
  -1  -5   2 2022.26 65.5446  33
  -1   5   2 2011.60 80.1415  31
  -1  -5   2 1969.96 76.9877  30
  -1   5  -2 2089.90 77.7293  30
  -1   5   2 2090.02 77.4439  27
  -1   5   2 2027.08 83.3817  26
  -1  -5   2 2123.40 71.6150   6
  -1   5   2 1990.87 70.0677   6
  -1  -5   2 2100.92 76.5506   8
  -1   5  -2 2012.37 66.4853  25
   1   5  -2 2147.38 80.8686   3
  -1   5  -2 2039.46 78.8614   3
   1  -5   2 2445.12 87.2075  24
  -1  -5   2 2197.28 87.8747  24
  -1  -5  -2 2012.96 79.8421  32
   1   5  -2 2171.01 83.3102  25
   1   5  -2 2079.12 68.6523   5
   1   5   2 1913.59 67.1169  29
   1  -5  -2 1924.99 68.0398   9
   1   5  -2 1981.20 69.4151   9
  -1   5   2 2007.99 65.9468   5
  -1   5  -2 2037.83 67.5448   5
   1   5   2 1999.74 66.5578   5
   1  -5   2 2061.11 76.1677   8
  -1  -5  -2 1987.46 68.8787   7
   1  -5  -2 1935.93 80.5189  32
   1   5  -2 2038.11 78.9436  18
  -1   5  -2 1957.84 68.4271   7
   1  -5   2 2362.64 81.4676  33
  -1   5  -2 2030.40 76.4831  16
  -1  -5  -2 1990.25 76.1267   4
  -1  -5   2 2120.56 79.8399  18
  -1   5  -2 2081.83 76.4629  17
  -1   6  -2 182.561 24.9737  16
  -1   6  -2 163.451 23.6244   3
  -1   6   2 194.265 27.5138  31
   1   6   2 139.872 25.5576  31
   1  -6   2 187.289 24.2132  30
   1   6  -2 181.481 25.5784   3
  -1   6   2 225.721 26.0810  27
  -1   6   2 199.327 28.8509  26
   1   6  -2 210.606 26.9946  25
   1  -6   2 179.721 27.6868  24
  -1  -6  -2 168.599 24.3254  32
   1   6   2 155.959 21.0200   5
   1   6  -2 181.797 22.1636   5
   1  -6   2 197.445 25.4554  33
  -1   6  -2 186.659 22.4963   5
   1   6   2 221.808 30.6842  26
   1  -6  -2 196.906 27.5206  32
  -1   6  -2 144.515 22.1287  17
  -1  -6   2 172.171 21.5081  33
  -1  -6   2 116.434 24.5390  24
  -1  -6   2 183.319 23.9893   8
   1  -6   2 165.668 23.8140   8
  -1  -6  -2 212.538 26.1265   4
  -1  -6   2 244.503 29.2506  30
   1   6   2 157.002 19.3314  29
   1  -6  -2 137.476 22.4634   4
  -1  -6   2 144.263 22.4769  18
  -1   7  -2 99.0167 18.9707  17
   1  -7  -2 63.6834 17.5290   4
  -1  -7   2 50.6856 13.8201  33
  -1  -7  -2 71.5513 18.5346  32
   1  -7  -2 45.9992 16.3730  32
  -1   7   2 43.7479 17.3917  31
   1   7   2 47.7856 18.5326  31
   1  -7   2 50.9246 15.7633  30
  -1   7   2 81.3321 19.3986  27
   1   7   2 28.4425 16.7373  26
  -1   7   2 49.5998 19.7771  26
   1   7  -2 37.7859 14.0878  25
   1  -7   2 67.3380 18.1280   8
   1  -7   2 23.2338 18.5298  24
  -1  -7   2 26.7567 17.1406  24
  -1  -7  -2 50.5761 16.9057   4
  -1  -7   2 63.5832 18.4791  30
   1   7  -2 57.5093 16.1454   5
  -1   7  -2 54.9602 17.8582   3
   1   7  -2 68.0357 19.2779   3
  -1  -7   2 68.7606 17.6467   8
  -1   7  -2 77.2063 19.1050  16
   1   7  -2 52.0578 15.9337  16
  -1   8  -2 72.4918 19.7578  16
   1  -8  -2 73.6568 19.8600   4
   1  -8   2 103.687 22.4170  33
  -1  -8   2 88.2652 18.8267  33
  -1  -8  -2 50.3249 18.2529  32
   1  -8  -2 94.1627 21.9446  32
  -1   8   2 105.760 25.9382  31
   1   8   2 85.1807 23.7240  31
   1  -8   2 82.6255 19.3983  30
  -1  -8   2 64.2927 19.4557  30
  -1   8   2 66.5167 21.8357  26
   1  -8   2 110.911 26.0966  24
   1   8   2 59.8882 22.1851  26
  -1  -8   2 74.7728 25.1103  24
  -1  -8   2 64.5314 17.7572   8
   1   8  -2 90.0438 20.5423   5
  -1   8  -2 80.2846 20.5928   3
   1   8  -2 85.5362 20.0777   3
  -1   8  -2 95.9369 21.1231   5
  -1  -8  -2 83.5387 20.2846   4
  -1  -8  -2 80.2147 21.4121  30
   1  -8   2 71.7134 19.3460   8
  -1   8  -2 72.4083 18.2475  17
   1   8  -2 65.1547 17.5716  16
  -1   9   2 19172.3 384.396  31
   1   9   2 17984.3 377.161  31
  -1  -9  -2 18519.2 362.583  30
  -1   9   2 19944.3 383.499  26
  -1  -9   2 18876.8 370.024  24
  -1   9  -2 19243.6 363.668   3
   1   9  -2 19192.6 364.147   3
   1   9  -2 19729.4 355.596   5
  -1   9  -2 19899.4 353.939   5
   1  -9  -2 18086.0 353.637  30
   1  -9   2 18822.4 373.848  24
   1   9   2 19773.7 386.334  26
  -1  -9   2 19426.2 364.386  30
  -1  -9  -2 19651.3 361.401   4
   1  -9  -2 20219.5 363.442   4
   1   9  -2 19282.1 347.016  16
  -1  -9   2 19624.1 359.655   8
   1  -9   2 19405.7 358.551   8
  -1   9  -2 19265.4 356.968  16
   1  -9   2 20203.1 366.617  33
  -1  -9   2 19494.3 345.863  33
   1 -10  -2 1846.79 94.6547   4
   1 -10   2 1594.15 88.3831   8
  -1  10   2 1798.23 101.232  26
  -1  10  -2 1468.05 83.9107  16
  -1 -10   2 1708.95 92.9455  30
   1 -10   2 1567.85 89.1179  33
  -1  10   2 1611.35 99.1480  31
   1  10   2 1550.33 98.3311  31
  -1 -10  -2 1458.16 89.0787  30
   1 -10  -2 1465.50 86.4988  30
   1  10   2 1554.46 95.0449  26
  -1  10  -2 1634.73 91.4984   3
   1  10  -2 1624.66 91.0949   3
   1  10  -2 1537.90 85.2674   5
  -1  10  -2 1687.52 88.6390   5
  -1 -10   2 1829.00 93.7980   8
  -1 -10  -2 1680.10 90.6636   4
   1 -11   2 2761.60 125.888  33
  -1  11   2 2661.32 135.670  31
   1  11   2 2493.03 132.941  31
  -1 -11   2 2488.92 120.164  30
  -1 -11  -2 2411.49 121.696  30
  -1 -11  -2 2630.43 121.777   4
  -1 -11   2 2766.74 123.494   8
   1 -11   2 2642.37 121.278   8
   1  11  -2 2554.60 121.739   3
   1  11   2 2637.89 129.900  26
   1 -11  -2 2602.38 120.619   4
  -1  11  -2 2567.40 121.679   3
  -1  11   2 2484.59 126.138  26
  -1  11  -2 2668.49 119.344  16
  -1  12  -2 42267.6 689.201  16
  -1  12  -2 42092.7 702.614  22
  -1  12   2 42205.0 698.413  37
   1  12  -2 43796.4 690.446  10
  -1  12   2 41373.2 713.754  26
  -1  12  -2 41733.6 682.446  10
   1  12   2 43648.6 713.277  10
  -1  12   2 42933.1 718.398  10
   1  12  -2 40832.6 702.487  39
   1  12  -2 41997.0 709.097  22
  -1  12   2 41298.6 728.299  21
   1  12   2 42346.8 723.725  21
  -1  12  -2 41759.5 702.609  39
   1  13  -2 143.659 34.3618  10
   1  13   2 112.125 33.1507  10
  -1  13   2 186.934 40.5359  10
  -1  13  -2 156.679 36.3374  22
  -1  13   2 132.105 36.7219  21
   1  13   2 180.209 40.4805  21
  -1  13  -2 141.298 34.3752  10
   1  13  -2 139.652 35.7745  39
  -1  13   2 198.791 40.1242  37
   1  14  -2 76.1269 27.3279  10
  -1  14  -2 77.1530 29.0464  10
   1  14   2 67.4188 27.4192  10
  -1  14  -2 44.9721 24.4138  22
   1  14  -2 101.381 32.4569  22
  -1  14   2 102.520 33.7712  21
   1  14   2 106.896 33.6827  21
   1  14  -2 59.5288 27.9345  39
  -1  14   2 75.2693 30.9949  10
  -1  14   2 66.0917 29.0316  37
  -1  15   2 1664.58 114.063  11
   1  15   2 1702.74 115.168  11
   1  15  -2 1850.20 116.537  10
  -1  15   2 1656.23 116.888  37
  -1  15   2 1754.09 122.781  10
  -1  15  -2 1929.24 125.672  22
   1  15  -2 1829.59 123.000  22
  -1  15   2 1810.18 132.142  21
   1  15  -2 1785.27 123.280  39
  -1  15  -2 1991.29 120.959  10
   1  15   2 1796.83 121.709  10
  -1  16   2 3506.47 172.537  11
   1  16   2 3305.64 167.384  11
   1  16  -2 3205.08 170.880  39
   1  16  -2 3346.84 162.062  10
  -1  16  -2 3474.98 168.399  10
   1  16   2 3385.13 174.317  10
  -1  16   2 3316.70 176.791  10
  -1  16  -2 3279.05 170.824  22
   1  16  -2 3433.96 174.763  22
  -1  16   2 3152.91 167.432  37
  -1  17   2 546.284 73.1094  11
   1  17   2 474.278 69.1168  11
  -1  17   2 653.891 82.7806  37
   1  17  -2 718.311 85.4275  11
   1  17  -2 607.433 70.7555  10
  -1  17  -2 610.984 73.1990  10
   1  17   2 625.167 78.5129  10
  -1  17   2 580.832 78.7575  10
  -1  17  -2 575.457 74.0877  22
   1  17  -2 505.369 71.4796  22
   1  17  -2 534.961 72.9532  39
  -1  17  -2 607.792 78.3962  11
  -1  18   2 652.566 80.5369  11
   1  18  -2 520.928 73.1517  11
  -1  18  -2 630.031 80.7897  11
   1  18   2 651.245 79.2124  11
   1  18  -2 716.574 78.9529  10
  -1  18  -2 701.762 81.0000  10
   1  18   2 621.928 79.7672  10
  -1  18   2 679.698 84.9711  10
  -1  18  -2 720.224 85.6238  22
   1  18  -2 675.910 81.9509  22
   1  18  -2 850.125 91.2004  39
  -1  18   2 547.564 77.1628  37
  -1  19   2 2067.68 140.259  11
  -1  19  -2 2172.39 146.683  11
   1  19   2 1825.20 131.753  11
   1  19  -2 1955.71 129.811  10
  -1  19  -2 1880.72 129.568  10
   1  19   2 2158.87 143.999  10
  -1  19   2 1848.53 137.755  10
  -1  19  -2 2005.36 139.841  22
   1  19  -2 1883.90 135.916  22
  -1  19   2 2188.82 148.563  37
   1  19  -2 2020.07 141.894  11
  -1  20  -2 17.4140 27.0359  11
  -1  20   2 82.2457 37.3815  11
   1  20  -2 57.9326 29.7330  11
   1  20  -2 29.8768 28.4046  10
  -1  20  -2 20.6521 24.0481  10
   1  20   2 21.9569 26.4643  10
  -1  20  -2 22.6310 28.1708  22
   1  20  -2 90.1808 39.0614  22
   1  20   2 87.5126 34.0409  11
  -1  20   2 11.7096 32.5919  37
  -1  20   2 22.9563 30.3087  10
  -1  21   2 1073.74 98.8783  11
  -1  21  -2 984.049 98.8276  11
   1  21  -2 961.821 95.7633  11
   1  21  -2 980.597 89.5975  10
  -1  21  -2 955.825 91.0972  10
   1  21   2 1104.25 100.078  10
  -1  21   2 1066.32 100.444  10
  -1  21  -2 826.163 88.6202  22
   1  21  -2 965.537 94.8174  22
   1  21   2 996.450 93.8899  11
  -1  22   2 6837.09 242.522  11
   1  22   2 6259.72 232.145  11
   1  22  -2 6453.76 243.061  11
   1  22  -2 6854.59 233.002  10
  -1  22  -2 6688.01 235.088  10
   1  22   2 6427.77 236.550  10
  -1  22   2 6347.29 239.985  10
   1  22  -2 6299.89 232.205  22
  -1  22  -2 6767.88 248.392  11
  -1 -23   2 19.0178 25.1099  34
   1  23   2 38.2575 24.2492  11
   1  23  -2 35.6890 25.1702  10
  -1  23  -2 24.9008 23.6749  10
   1  23   2 34.4446 23.9696  10
  -1  23   2 31.4227 24.9902  10
   1  23  -2 59.6410 27.0398  22
  -1  23   2 55.7406 27.7337  11
   1  24  -2 2287.92 116.709  10
  -1  24  -2 2571.61 125.234  10
   1  24   2 2347.71 122.402  10
  -1  24   2 2230.94 121.036  10
  -1 -24   2 2533.99 130.261  34
   1  25  -2 400.464 45.0976  10
  -1  25  -2 346.981 42.7240  10
   1  25   2 336.610 42.5835  10
  -1  25   2 315.630 42.5006  10
  -1 -25   2 398.674 46.8817  34
  -2   0   2 27.2359 11.9748  27
  -2   0   2 18.5673 7.21863   1
   2   0  -2 263.197 27.0998  24
  -2   0  -2 35.4748 12.2700  33
   2   0  -2 34.4897 10.8381   4
  -2   0  -2 28.6188 10.1894   4
   2   0   2 80.1870 14.9790  32
   2   0  -2 21.2840 11.0404  32
  -2   0   2 176.950 21.4299   4
  -2   0  -2 42.8467 13.5225   7
  -2   0  -2 32.0067 7.72169   1
  -2   0   2 32.1412 10.5538  29
  -2   0   2 34.1301 10.0942  26
   2   0  -2 360.939 31.7615  25
   2   0   2 80.0588 14.0673  24
   2   0  -2 27.4857 12.5770   6
  -2   0   2 43.0257 13.9326   6
   2   0  -2 18.6137 11.9652  30
  -2   0  -2 26.1402 9.84949   8
   2   0   2 47.9579 14.9310  33
  -2   0   2 42.4156 13.1258   9
   2   0  -2 54.8041 15.8408   9
   2   0  -2 37.7781 11.3607   8
  -2   0  -2 51.2824 13.9314   2
  -2   0   2 79.7442 17.4213  18
   2   0  -2 24.5178 11.9491  18
   2   0   2 25.8807 12.5369   2
   2   0   2 149.631 20.0386   4
  -2   1   2 1192.21 54.5199   4
   2   1  -2 1301.60 62.7366  18
   2   1   2 1123.41 59.0604  33
  -2   1  -2 1150.50 54.5460   7
  -2  -1  -2 1159.79 54.7194   7
   2  -1   2 1270.89 60.1656  33
  -2  -1  -2 1249.62 60.9053  33
   2  -1  -2 1253.45 57.8820  32
   2   1  -2 1251.40 54.0121  32
  -2   1  -2 1262.92 42.0378   1
  -2  -1   2 1298.12 45.6537   1
  -2  -1  -2 1247.85 57.0257   2
  -2   1   2 1216.13 53.0437  29
  -2  -1   2 1104.32 57.6842  29
  -2  -1  -2 1306.41 44.8348   1
   2  -1  -2 1314.51 60.0215   6
   2   1  -2 1268.54 59.3929   6
  -2   1   2 1255.54 59.6106  27
   2  -1  -2 1223.23 52.5756  26
  -2   1   2 1321.66 52.2347  26
   2  -1  -2 1205.63 58.6977  25
  -2  -1   2 1275.55 58.1709   6
   2   1  -2 1285.70 61.7558  25
  -2   1   2 1249.85 57.8142   6
  -2   1  -2 1205.34 52.5691  24
   2   1   2 1263.63 46.9482  24
   2  -1   2 1233.96 52.0253  24
   2  -1  -2 1228.46 53.2886   8
   2   1  -2 1150.49 59.5798  24
   2  -1  -2 1062.78 56.4829  24
  -2  -1   2 1304.99 63.8983  25
   2   1   2 1160.28 51.8762   4
   2   1   2 1324.71 57.2815   2
   2  -1   2 1259.58 55.9322   2
   2  -1   2 1229.64 51.9843  32
   2   1   2 1241.03 55.8442  32
   2   1  -2 1289.72 53.9004   8
   2  -1  -2 1263.31 59.1586   9
   2   1  -2 1231.43 58.8017   9
   2  -1  -2 1236.11 53.9706   4
  -2  -1  -2 1197.10 54.7357   8
  -2  -1   2 1170.84 56.5056   9
  -2   1   2 1244.96 58.4185   9
  -2   1  -2 1239.50 53.6561   8
  -2  -1   2 1238.20 60.7812  18
  -2   1  -2 1280.42 60.5241  33
  -2   1  -2 1081.12 53.4816   2
   2   1  -2 1037.99 52.6594  30
  -2  -1   2 1224.85 56.3594   4
   2  -1  -2 1131.58 58.1682  18
  -2   1   2 1536.76 66.1171  18
   2  -1   2 1151.73 53.8227   4
  -2  -1  -2 1120.06 52.4398  32
  -2   1   2 1279.07 44.5092   1
  -2  -1  -2 1182.43 54.0501   4
  -2  -2  -2 369.790 31.8200  32
   2  -2  -2 368.778 29.9521   4
   2   2   2 818.741 50.8081  33
  -2   2  -2 385.561 31.4621   7
  -2  -2  -2 369.529 31.2680   7
  -2  -2  -2 374.686 34.2854  33
  -2   2  -2 433.085 35.3355  33
   2  -2   2 382.804 27.4021  32
   2  -2  -2 424.169 34.7587  32
   2   2  -2 394.737 29.3440  32
  -2   2  -2 392.449 31.8546   2
  -2   2   2 359.103 26.9495  31
  -2   2   2 394.790 30.7138  26
  -2   2  -2 381.667 28.7705  30
   2   2  -2 296.218 29.7296  30
   2   2  -2 358.362 28.4107   3
  -2   2  -2 413.493 30.5659   3
  -2   2   2 331.837 26.5083  29
  -2  -2   2 352.836 31.1112  29
   2  -2  -2 398.982 33.2001   6
   2   2  -2 422.340 34.1168   6
  -2   2   2 435.685 34.8588  27
   2  -2  -2 408.656 32.4778  26
  -2   2  -2 393.995 27.2849  25
  -2  -2   2 405.432 36.2392  25
   2   2  -2 565.143 41.6661  25
  -2  -2   2 397.074 32.3440   6
  -2   2   2 418.519 33.1848   6
  -2   2  -2 496.645 34.8406  24
   2   2   2 580.899 28.5263  24
   2  -2   2 544.761 35.5135  24
   2   2  -2 263.757 35.7902  24
   2   2   2 423.606 32.4439   2
   2  -2   2 420.792 32.4912   2
  -2   2  -2 387.587 30.2395   8
  -2   2   2 361.451 24.1891   1
   2  -2  -2 370.695 23.8014   5
   2  -2  -2 419.903 33.6575   9
   2   2  -2 385.907 32.4520   9
   2  -2   2 353.610 29.8802   4
  -2   2  -2 434.151 24.9922   1
  -2  -2   2 373.282 32.0816   9
  -2   2   2 374.518 32.3654   9
   2  -2   2 987.965 39.7018   1
  -2  -2   2 431.239 31.6881   8
   2  -2   2 464.223 33.1299   8
   2  -2  -2 395.247 34.5601  18
  -2  -2  -2 359.485 30.9797   2
   2   2   2 360.524 28.5622   4
  -2   2   2 346.728 29.4323   4
   2   2   2 444.851 34.2642  32
  -2   2  -2 721.997 38.0432  16
  -2  -2   2 384.055 34.4093  18
   2   2  -2 355.942 28.7789   8
   2   2   2 414.581 31.9277  29
   2  -2  -2 397.688 33.1212  25
   2   2  -2 381.879 35.0985  18
  -2  -2  -2 457.766 34.1192   4
   2  -2   2 449.222 35.6701  33
  -2  -2   2 460.038 33.8283   4
  -2  -3  -2 5159.39 126.606   4
  -2   3  -2 4880.83 118.234  16
  -2  -3   2 4928.14 123.492   4
  -2   3  -2 4738.41 121.281   7
   2  -3   2 5148.80 131.126  33
  -2  -3  -2 4681.24 122.377   2
   2   3  -2 4890.68 110.022  32
  -2   3   2 4895.30 119.794  31
  -2   3  -2 5094.06 116.003  30
   2   3  -2 4841.96 128.936  30
   2  -3  -2 4940.61 126.804   6
   2   3  -2 5069.51 128.839   6
   2   3  -2 4778.69 118.132   3
  -2   3  -2 5015.52 120.132   3
  -2  -3   2 5103.95 136.376  18
  -2   3   2 4960.73 126.974  26
  -2   3  -2 5337.88 113.015  25
   2  -3  -2 4701.01 129.675  32
   2  -3  -2 4783.41 125.579  25
  -2  -3   2 4862.33 123.359   6
  -2   3   2 5024.64 125.327   6
   2  -3   2 4732.12 121.290   4
   2  -3   2 4965.47 124.143  24
   2   3   2 4783.23 120.720   2
   2   3   2 4804.89 116.970   4
   2   3  -2 4912.83 135.982  25
   2  -3   2 4915.33 121.446   2
  -2  -3   2 4983.84 120.082   8
  -2  -3  -2 4862.92 122.444   7
   2   3  -2 4995.27 121.501   8
   2  -3  -2 4965.22 125.693   9
   2   3  -2 4979.69 126.662   9
  -2  -3   2 5059.31 126.762   9
  -2   3   2 4977.51 125.848   9
  -2  -3  -2 4748.20 126.147  32
   2  -3   2 4895.59 120.916   8
  -2   3  -2 4979.13 121.632   8
   2  -3  -2 4918.68 121.940   4
  -2   3  -2 4914.40 124.538   2
   2  -3  -2 4804.74 129.698  18
   2   3   2 4756.82 119.591  29
  -2   3   2 4846.51 122.396   4
  -2   3  -2 5019.52 133.579  17
   2  -3  -2 5196.26 132.035  26
  -2   3   2 4894.05 129.959  27
  -2   4  -2 20325.3 328.844   2
  -2  -4  -2 19973.3 328.024   2
   2  -4   2 20563.0 331.922   4
  -2  -4  -2 19580.3 324.541   7
   2  -4  -2 20048.5 347.975  32
   2  -4   2 19391.8 325.213  31
  -2   4   2 21076.1 339.194  31
  -2  -4   2 21466.9 340.145  30
   2   4  -2 21131.1 338.323   6
   2  -4   2 20745.3 340.125  24
  -2   4   2 22081.6 349.870  27
  -2   4   2 20965.7 332.983   9
   2   4  -2 20306.4 351.980  25
  -2   4   2 20902.9 345.862  26
   2   4  -2 21141.5 331.999   3
  -2   4  -2 21120.4 331.269   3
   2  -4  -2 20425.7 335.555  25
  -2  -4  -2 20042.6 339.766  32
   2   4  -2 21188.3 333.847   8
  -2  -4   2 20426.7 329.074   6
  -2   4   2 20689.8 330.519   6
  -2  -4  -2 21381.6 335.712   4
   2   4   2 20555.3 328.097   2
   2   4   2 20533.0 325.286   9
   2  -4   2 20855.1 325.845   9
  -2   4  -2 21065.4 332.982   8
   2  -4  -2 21486.9 335.357   9
   2   4  -2 20705.5 334.137   9
   2  -4   2 21188.8 327.753   2
  -2  -4   2 21009.7 333.087   9
   2   4   2 20330.7 324.684   4
  -2  -4   2 21025.3 327.550   8
   2  -4   2 21164.3 330.111   8
  -2   4  -2 21166.8 342.322  17
  -2   4  -2 20790.3 329.938  16
   2  -4  -2 21439.8 337.977  31
   2  -4  -2 21260.9 330.746   4
   2  -4   2 21207.1 343.273  33
  -2   4  -2 20147.0 326.040   7
  -2  -4   2 21830.5 356.301  18
   2   4   2 20511.8 328.136  29
  -2  -5  -2 3867.60 118.744  32
  -2   5  -2 3935.80 114.273  16
  -2  -5   2 4006.68 109.039   6
  -2   5  -2 3689.28 105.689   7
  -2  -5  -2 3803.44 107.153   7
  -2   5   2 4141.02 123.286  31
  -2  -5   2 4556.72 124.992  30
   2   5  -2 3999.84 115.028   3
   2   5   2 3755.44 108.433  29
  -2   5   2 4116.16 125.008  27
  -2   5   2 4099.70 125.667  26
  -2   5   2 3818.14 107.558   6
  -2   5  -2 4027.80 114.892   3
   2  -5   2 3867.62 118.143  24
   2  -5  -2 4226.29 117.422  25
   2   5   2 3988.79 108.559   2
   2  -5   2 3810.65 106.415   2
   2  -5  -2 3804.67 121.853  32
   2   5  -2 3826.83 124.117  25
   2  -5  -2 3903.90 110.472   9
   2   5  -2 3867.24 110.953   9
   2  -5   2 4041.86 112.754   8
  -2  -5   2 4062.06 111.868   8
   2  -5  -2 4034.10 112.596   4
   2  -5   2 4102.60 121.029  33
  -2  -5   2 4046.22 125.105  18
  -2  -5  -2 4046.49 115.370   4
  -2   5  -2 4050.03 118.966  17
  -2   6  -2 10047.1 211.910  16
   2  -6   2 10468.0 221.663  33
  -2  -6  -2 9506.74 213.844  32
   2  -6  -2 9443.32 218.509  32
  -2   6   2 10377.6 227.744  31
   2   6   2 9807.46 200.907  29
  -2   6   2 10446.5 222.633  27
  -2   6   2 10232.2 227.912  26
   2  -6   2 9874.45 219.610  24
  -2   6  -2 10358.5 213.179   3
   2   6  -2 9751.01 210.690   3
   2   6  -2 10287.0 228.592  25
   2   6  -2 9744.64 205.091   5
  -2   6  -2 9884.12 212.188  17
   2  -6   2 10403.0 209.751   8
  -2  -6   2 10360.4 208.357   8
   2  -6  -2 10241.5 209.331   4
  -2  -6   2 10191.0 217.591  30
  -2  -6   2 10436.4 225.394  18
  -2  -6  -2 10795.5 215.160   4
   2  -7  -2 666.739 48.0592   4
   2  -7   2 694.009 52.3288  33
  -2  -7  -2 567.233 47.3377  32
   2  -7  -2 569.934 48.9024  32
  -2   7   2 654.574 54.3856  31
  -2  -7   2 636.321 50.5355  30
  -2  -7  -2 642.530 50.2000  30
   2   7   2 709.906 46.6810  29
  -2  -7  -2 666.508 49.1188   4
  -2   7   2 790.185 58.2849  26
   2   7  -2 646.257 52.5747  25
   2  -7   2 667.325 52.8106  24
  -2   7  -2 642.119 48.1722   3
   2   7  -2 733.987 51.7398   3
   2   7  -2 725.160 50.2127   5
  -2   7   2 617.003 49.5792  27
  -2   7  -2 690.096 49.9914  17
  -2  -7   2 696.897 48.5068   8
   2  -7   2 664.289 48.0143   8
  -2   7  -2 828.072 54.7391  16
  -2  -7   2 712.136 53.7471  18
  -2   8  -2 458.003 44.3932  16
   2  -8   2 671.955 54.1863  33
   2  -8  -2 464.551 46.0195  32
  -2   8   2 487.397 50.0513  31
   2   8   2 381.886 46.0788  31
  -2  -8   2 347.207 40.7168  30
  -2  -8  -2 488.163 46.5387  30
  -2   8   2 408.844 42.8854  27
   2   8   2 398.262 47.3132  26
  -2   8   2 437.670 47.1687  26
  -2  -8  -2 359.967 39.1956  32
   2  -8   2 504.574 48.7768  24
  -2   8  -2 688.792 52.0722   3
   2   8  -2 521.025 45.8314   3
   2   8  -2 424.178 41.9766   5
  -2  -8  -2 400.219 40.6124   4
  -2   8  -2 461.146 43.7284   5
  -2  -8   2 522.158 44.8042   8
   2  -8   2 562.421 47.4244   8
   2  -8  -2 549.170 46.3049   4
  -2   8  -2 418.930 40.8029  17
   2  -9   2 22675.7 400.851   8
  -2   9  -2 21870.5 401.327  16
  -2  -9   2 22228.9 398.054   8
   2  -9   2 22404.9 412.770  33
  -2   9   2 22469.7 432.492  31
  -2  -9   2 21074.8 409.241  30
  -2  -9  -2 21636.5 410.351  30
   2   9   2 22565.2 431.918  26
  -2   9   2 22469.4 424.081  26
   2  -9   2 22129.3 411.210  24
  -2   9  -2 22346.9 402.266   3
   2   9  -2 21609.5 401.265   3
   2   9  -2 22102.3 401.431   5
   2   9   2 21737.9 434.721  31
  -2   9  -2 23377.0 406.391   5
  -2  -9  -2 22708.8 402.120   4
   2  -9  -2 23288.7 403.635   4
  -2   9  -2 22065.4 395.186  17
  -2  10  -2 35841.1 583.897  16
   2 -10  -2 37724.1 587.167   4
  -2  10   2 35745.8 621.015  31
  -2 -10   2 34222.7 589.288  30
  -2 -10  -2 33742.0 590.579  30
   2  10   2 35190.8 610.480  26
  -2  10  -2 34183.2 577.385   3
   2 -10   2 36674.5 598.300  24
   2  10  -2 35492.0 584.188   3
   2  10  -2 35579.8 583.798   5
   2 -10   2 36767.7 600.107  33
  -2  10  -2 37040.1 587.831   5
  -2 -10  -2 35970.6 582.560   4
   2 -10   2 35654.8 580.899   8
  -2 -10   2 35676.2 578.539   8
   2  10   2 33532.7 613.857  31
  -2  10   2 35306.3 606.093  26
  -2  11  -2 43789.9 703.919  16
   2 -11  -2 41635.3 704.490   8
   2 -11   2 45932.2 728.279  33
  -2  11   2 45122.5 754.219  31
   2  11   2 42630.9 744.141  31
  -2 -11   2 45926.5 706.895   8
  -2 -11   2 41353.9 706.891  30
  -2 -11  -2 43187.5 717.728  30
   2  11  -2 45064.9 711.411   3
  -2  11  -2 43978.3 705.246   3
  -2 -11  -2 41919.4 698.181   8
   2 -11  -2 47382.1 713.837   4
  -2  11   2 43822.3 733.001  26
   2 -11   2 45056.8 705.877   8
  -2 -11  -2 45235.8 706.135   4
   2  12  -2 21220.0 448.575  38
   2  12   2 22005.0 443.889  10
   2  12  -2 20813.9 447.618  39
  -2  12  -2 21980.0 429.697  10
   2  12  -2 22716.6 432.036  10
  -2  12   2 22192.4 456.403  10
  -2  12  -2 21070.5 441.821  22
   2  12  -2 21329.9 454.126  22
  -2  12   2 20786.4 463.658  21
  -2  12   2 22059.3 453.936  37
   2  13  -2 6755.05 216.169  10
  -2  13  -2 6706.20 217.044  10
   2  13   2 6551.57 222.058  10
  -2  13   2 6666.30 233.425  10
  -2  13  -2 6374.64 223.454  22
   2  13  -2 7187.93 240.968  22
  -2  13   2 6052.88 233.493  21
   2  13  -2 6802.82 232.100  38
  -2  13   2 6703.23 230.220  37
   2  13  -2 6296.71 227.152  39
  -2  14   2 789.303 77.9087  11
  -2  14  -2 674.976 72.6374  23
   2  14  -2 898.984 77.9813  10
  -2  14  -2 951.255 81.6089  10
   2  14  -2 656.868 75.2785  39
   2  14   2 687.336 72.7600  10
  -2  14   2 684.701 77.2740  10
  -2  14  -2 732.430 76.3432  22
   2  14  -2 691.216 75.8830  22
  -2  14   2 820.779 81.2516  37
  -2  15   2 5699.97 225.770  37
  -2  15   2 5529.14 216.693  11
   2  15  -2 5650.95 209.097  10
  -2  15  -2 5522.95 210.432  10
  -2  15   2 5611.23 228.418  10
  -2  15  -2 5397.85 217.041  22
   2  15  -2 5787.77 227.998  22
   2  15   2 5829.98 220.172  10
   2  15  -2 5557.66 225.127  39
  -2  16   2 2633.58 151.026  11
   2  16   2 2322.64 141.676  11
  -2  16  -2 2646.35 146.945  10
   2  16  -2 2636.54 142.916  10
   2  16  -2 2557.75 154.255  39
   2  16   2 2599.45 148.326  10
  -2  16   2 2341.60 148.740  10
  -2  16  -2 2512.31 150.097  22
   2  16  -2 2608.88 155.139  22
  -2  16   2 2578.92 153.520  37
  -2  17   2 6543.89 249.827  11
  -2  17  -2 7210.68 268.341  11
   2  17   2 6294.73 246.072  11
   2  17  -2 6414.34 255.157  11
   2  17  -2 6583.54 238.303  10
   2  17   2 6610.90 249.627  10
  -2  17   2 6528.70 259.077  10
  -2  17  -2 6797.62 258.334  22
   2  17  -2 6449.60 254.324  22
   2  17  -2 6538.01 256.677  39
  -2  17  -2 6896.99 248.842  10
  -2  17   2 6827.64 260.745  37
  -2  18  -2 6636.55 262.334  11
   2  18  -2 6125.96 253.547  11
  -2  18   2 6922.72 260.396  11
   2  18   2 6486.03 249.378  10
   2  18  -2 6665.59 243.084  10
  -2  18  -2 6700.52 248.900  10
  -2  18   2 6443.65 259.229  10
  -2  18  -2 6776.15 261.573  22
   2  18  -2 6074.08 249.518  22
   2  18  -2 6629.12 259.093  39
   2  18   2 6536.61 252.252  11
  -2  18   2 6482.68 261.234  37
  -2  19   2 3516.46 182.772  11
  -2  19  -2 3314.95 183.796  11
   2  19  -2 3444.44 170.289  10
  -2  19  -2 3398.23 174.699  10
  -2  19   2 3283.90 180.958  10
   2  19   2 3384.25 175.774  10
   2  19  -2 3219.88 178.581  39
  -2  19  -2 3402.93 182.919  22
   2  19  -2 3190.01 178.239  22
   2  19   2 3277.21 175.914  11
  -2  19   2 3525.12 193.051  37
   2  19  -2 3360.20 184.446  11
  -2  20   2 4203.03 200.155  11
   2  20   2 3838.60 190.156  11
   2  20  -2 3772.53 194.178  11
   2  20   2 4471.50 198.090  10
  -2  20  -2 4276.38 194.284  10
  -2  20  -2 4181.59 201.946  22
   2  20  -2 4000.88 196.765  22
  -2  20   2 3956.46 198.646  10
   2  20  -2 4243.09 186.253  10
  -2  20   2 4168.73 209.026  37
  -2  20  -2 4085.44 202.640  11
   2  21   2 1726.78 122.666  11
  -2 -21   2 1404.98 122.714  34
   2  21  -2 1834.78 118.604  10
  -2  21  -2 1841.52 124.567  10
   2  21   2 1659.68 117.556  10
  -2  21   2 1765.21 126.849  10
   2  21  -2 1840.65 126.456  22
  -2  21   2 1593.48 125.293  37
   2  21  -2 1790.38 128.304  11
  -2  21  -2 1840.51 130.942  11
  -2  21   2 1818.31 125.808  11
  -2 -21  -2 1667.72 125.072  20
   2  22   2 4481.92 186.782  10
   2  22   2 4494.95 191.818  11
   2  22  -2 4609.64 183.532  10
  -2  22  -2 4868.34 195.641  10
   2  22  -2 4356.11 188.703  22
  -2 -22  -2 4328.22 191.649  20
  -2  22   2 4569.08 195.335  11
   2  22  -2 4529.22 197.769  11
  -2  22   2 4435.39 193.741  10
  -2  22  -2 4875.48 206.889  11
  -2 -23   2 286.657 50.7528  34
   2  23   2 291.473 48.0368  11
   2  23  -2 294.107 45.4082  10
  -2  23  -2 309.426 49.3622  10
   2  23   2 270.405 45.8659  10
  -2  23   2 237.752 44.6383  10
  -2  23   2 266.257 47.2807  11
  -2 -23  -2 248.350 45.0240  20
   2  24  -2 3720.15 144.688  10
  -2  24  -2 4081.52 156.982  10
  -2  24   2 4039.17 159.513  10
  -2 -24   2 4152.76 165.329  34
   2  24   2 3955.52 152.951  10
  -2 -25   2 3916.92 143.379  34
  -3   0  -2 232.833 19.8510  16
  -3   0   2 126.443 22.5518  18
   3   0  -2 280.673 28.9671  32
  -3   0  -2 150.966 23.0322   7
  -3   0   2 84.2136 15.6990  29
   3   0   2 207.831 23.0513  24
   3   0  -2 99.2251 20.0469  25
  -3   0   2 136.442 21.7901   6
   3   0   2 265.010 31.2722  33
  -3   0   2 235.749 22.7313   1
   3   0  -2 152.220 23.5155   9
   3   0   2 116.961 19.1547  29
  -3   0   2 144.880 22.3179  27
   3   0   2 115.258 20.5814   2
   3   1   2 6857.90 156.980  29
  -3   1  -2 6813.11 138.124  16
  -3  -1  -2 6992.77 149.235   4
  -3   1   2 7226.86 150.807  26
  -3   1  -2 7182.47 167.642   7
  -3  -1  -2 7047.37 166.567   7
   3   1   2 6811.64 174.000  33
  -3   1   2 7129.31 165.366   6
   3  -1  -2 6820.75 164.265  32
   3   1  -2 6897.39 157.479  32
  -3   1  -2 7020.78 145.043   3
  -3   1   2 7239.64 169.395  27
  -3  -1   2 7611.03 152.875   1
   3   1   2 7385.19 146.223  24
   3  -1  -2 7037.50 166.298  25
   3   1  -2 6653.09 168.770  25
   3  -1   2 7243.81 155.202  24
  -3  -1   2 7177.68 165.824   6
   3   1   2 7151.16 163.203   2
   3  -1   2 7245.26 164.161   2
   3  -1   2 6998.51 172.683  33
   3   1  -2 7046.03 167.345   9
   3  -1  -2 7113.79 167.587   9
  -3   1   2 7228.96 148.352   1
  -3  -1   2 7515.92 168.452  27
  -3   1   2 7062.87 170.120  18
  -3  -1   2 7120.71 174.821  18
  -3   2  -2 38.0924 13.3707  17
  -3   2  -2 44.1916 12.0130  16
   3  -2   2 67.9248 18.6609  33
   3  -2  -2 52.9440 16.2008  32
  -3   2  -2 33.6592 13.7829   7
  -3  -2  -2 65.5386 17.1376   7
   3   2  -2 53.2222 15.5687  30
   3   2  -2 47.1004 16.4039  29
  -3  -2   2 40.2529 14.7713  27
  -3   2   2 48.9978 16.1927  27
   3  -2  -2 43.8973 13.3045  26
  -3   2   2 62.2979 15.0229  26
   3  -2  -2 45.9624 14.8424  25
   3   2  -2 85.5790 19.9367  25
   3   2   2 46.5705 11.4144  24
   3  -2   2 55.7823 15.1565  24
  -3  -2   2 53.8966 13.3419   1
  -3   2   2 69.4702 16.8860   6
  -3  -2   2 47.3123 14.6909   6
   3   2  -2 79.0020 18.4446   9
  -3   2   2 138.957 19.3847   1
   3   2   2 75.6838 19.6005  33
  -3   2  -2 45.0470 11.3439   3
  -3  -2  -2 32.9553 11.9539   4
   3   2   2 25.1796 12.0178  29
  -3   2   2 95.3746 20.2782  18
   3   2   2 35.1024 13.8296   2
   3  -2  -2 33.5541 14.8689   9
   3  -2   2 77.4687 17.5418   2
   3   3   2 27277.8 451.422  33
  -3  -3  -2 27380.9 428.953   7
  -3   3  -2 27284.0 429.780   7
  -3   3   2 29023.8 445.840  27
  -3   3   2 27665.3 426.816  26
  -3   3  -2 27675.7 403.407   3
   3  -3  -2 27566.8 426.160  25
   3   3  -2 26898.2 445.763  25
   3  -3   2 28070.7 429.002  24
  -3  -3   2 26831.7 424.981   6
  -3   3   2 27311.7 427.356   6
   3   3   2 27919.6 423.645   2
   3  -3   2 27458.7 422.878   2
  -3   3  -2 26831.3 406.173  16
   3   3  -2 25483.2 434.966  29
   3   3   2 26810.1 420.251  29
  -3   3  -2 28493.9 431.355  17
  -3   3   2 28264.3 411.362   1
   3  -3   2 27893.1 441.452  33
   3  -3  -2 28074.5 431.243   9
   3   3  -2 27599.4 431.570   9
  -3  -3  -2 27412.4 414.166   4
  -3  -3   2 27673.6 407.827   8
  -3  -3   2 28174.7 450.921  18
   3  -3  -2 27533.7 440.592  32
  -3   4  -2 8574.53 181.417  16
  -3   4  -2 8526.27 188.942   7
  -3  -4  -2 8484.59 188.618   7
   3  -4   2 8334.95 197.441  33
  -3   4   2 8848.96 183.415   1
   3  -4  -2 8356.21 200.187  32
  -3  -4   2 8702.48 190.663  30
   3   4  -2 8463.89 198.834  29
   3   4   2 8398.94 184.966  29
  -3   4  -2 8826.44 177.487   3
   3   4  -2 8268.45 204.521  25
   3  -4   2 8414.06 190.268  24
  -3  -4   2 8560.85 186.663   6
  -3   4   2 8318.59 185.885   6
   3   4   2 8624.32 185.080   2
   3  -4   2 8406.25 183.715   2
  -3   4   2 8502.24 195.767  26
  -3   4  -2 8709.38 192.833  17
  -3   4   2 8717.64 203.797  27
   3  -4  -2 8574.93 190.563   9
   3   4  -2 8853.83 193.908   9
  -3  -4   2 8650.81 176.375   8
  -3  -4  -2 8642.54 182.913   4
  -3  -4   2 8519.99 205.023  18
  -3  -5  -2 6043.35 149.837   4
  -3   5  -2 5732.84 150.215  16
   3  -5   2 5900.82 163.993  33
  -3   5  -2 5966.81 151.256   7
   3  -5  -2 5960.51 165.771  32
  -3   5   2 6054.80 163.828  31
  -3  -5   2 6044.62 157.008  30
   3   5  -2 5823.23 160.882  29
   3   5   2 5651.94 148.482  29
  -3   5   2 5873.06 162.105  26
   3   5  -2 5892.73 170.309  25
   3  -5   2 6071.59 158.413  24
  -3   5  -2 5740.13 144.232   3
  -3   5   2 5901.88 148.991   6
   3   5   2 5773.29 145.976   2
  -3   5   2 6087.23 169.381  27
   3   5  -2 5859.36 152.776   9
  -3  -5   2 5987.84 143.722   8
  -3  -5   2 5977.81 168.647  18
  -3   5  -2 5798.31 155.913  17
   3  -6   2 399.430 41.2008  33
   3  -6  -2 361.784 41.1379  32
  -3   6   2 468.126 44.9090  31
   3   6  -2 454.216 43.7162  29
   3   6   2 416.053 38.7124  29
  -3   6   2 379.760 43.3384  27
  -3   6   2 376.571 42.0088  26
   3   6  -2 309.089 40.3442  25
   3  -6   2 515.843 45.1204  24
  -3  -6  -2 363.110 37.1731  30
  -3  -6  -2 423.942 38.1022   4
  -3  -6   2 426.293 37.1178   8
  -3   6  -2 435.571 37.8717   3
  -3   6  -2 378.979 37.9221  16
  -3  -6   2 372.978 41.4014  18
  -3   6  -2 439.291 41.5079  17
   3   7  -2 7268.22 197.331  29
   3  -7  -2 7444.82 201.388  32
  -3   7   2 8030.71 211.642  31
  -3  -7   2 7941.74 199.887  30
  -3  -7  -2 8061.34 198.694  30
   3   7   2 8028.38 189.651  29
  -3   7  -2 7754.13 193.454  16
  -3   7  -2 7999.52 187.724   3
  -3   7   2 8053.30 212.064  26
   3  -7   2 8015.58 205.877  33
   3  -7   2 8061.41 201.261  24
  -3  -7   2 8046.40 185.501   8
  -3  -7   2 8174.63 212.165  18
  -3  -7  -2 8307.11 193.131   4
  -3   7  -2 7901.78 197.861  17
  -3   8  -2 2396.59 104.310  16
   3  -8   2 2292.92 107.159  33
   3  -8  -2 2048.18 101.183  32
  -3  -8   2 2297.10 105.173  30
  -3  -8  -2 2148.12 101.583  30
   3   8   2 2292.49 96.9515  29
  -3   8   2 2296.76 111.483  26
  -3   8  -2 2301.95 97.4378   3
   3   8  -2 2181.63 100.991   5
  -3   8   2 2368.09 114.679  31
   3  -8   2 2349.81 105.963  24
  -3   8  -2 2079.86 98.1971  17
  -3   9  -2 978.275 69.8073  17
  -3   9  -2 1028.39 71.1820  16
   3  -9   2 1028.21 74.8451  33
  -3   9   2 1051.02 80.4932  31
  -3  -9   2 939.533 70.3067  30
  -3  -9  -2 1180.17 78.6373  30
   3   9   2 997.299 78.6109  26
  -3   9   2 943.942 75.4599  26
   3  -9   2 960.948 72.2229  24
   3   9  -2 1106.76 74.7065   5
   3   9   2 1123.85 86.4889  31
  -3  10  -2 410.277 48.5119  17
   3 -10   2 440.676 52.4779  33
  -3  10   2 404.049 53.5142  31
   3  10   2 440.535 58.6102  31
  -3 -10   2 488.620 53.9988  30
  -3 -10  -2 400.469 49.3756  30
   3 -10   2 423.502 51.3141  24
  -3  10  -2 451.435 50.9789  16
  -3  10   2 478.892 57.1978  26
  -3  11  -2 21.4011 16.6209  17
   3  11  -2 144.757 35.9453  22
  -3  11   2 8.45047 18.2265  21
   3  11  -2 100.806 31.7465  39
   3  11  -2 29.4634 19.9891  38
   3  11   2 29.4630 20.2976  38
  -3  11   2 142.404 36.4957  37
   3  12  -2 3164.36 155.426  39
   3  12   2 3042.28 154.808  38
  -3  12  -2 3266.41 153.227  22
   3  12  -2 3106.31 156.564  22
   3  12  -2 3191.42 150.775  38
  -3  12   2 3261.74 158.224  37
  -3  13  -2 13277.0 333.466  23
  -3  13  -2 12653.8 338.079  22
   3  13  -2 12773.3 349.315  22
   3  13   2 12348.9 347.927  38
   3  13  -2 12187.2 340.449  39
  -3  13   2 13173.7 351.935  37
   3  13  -2 13409.2 343.560  38
  -3  14   2 970.626 87.3718  11
  -3  14   2 982.257 93.6025  37
  -3  14  -2 1085.47 91.3292  23
  -3  14   2 1145.41 97.8701  10
  -3  14  -2 1135.60 97.7501  22
   3  14  -2 996.838 92.8516  22
   3  14  -2 1272.64 104.574  39
   3  14  -2 1119.02 95.6765  38
   3  14   2 903.320 92.1568  38
  -3  15   2 9724.45 302.302  11
   3  15   2 9715.65 319.859  38
  -3  15   2 10102.8 311.281  10
  -3  15  -2 10523.3 307.245  23
  -3  15  -2 10377.9 314.506  22
   3  15  -2 9963.34 315.579  22
  -3  15   2 9594.62 316.928  37
  -3  15  -2 10304.4 295.943  10
   3  15  -2 9369.37 309.144  39
  -3  16   2 1354.98 110.190  11
   3  16  -2 1497.19 119.350  39
  -3  16   2 1531.78 118.245  10
  -3  16  -2 1296.95 103.094  10
  -3  16  -2 1423.45 114.713  22
   3  16  -2 1250.32 109.814  22
  -3  16   2 1345.13 118.377  37
   3  16   2 1314.53 115.187  38
  -3  17   2 22513.9 512.848  11
  -3  17  -2 22830.9 528.807  11
  -3  17   2 22287.8 538.432  37
  -3  17  -2 22629.5 496.001  10
  -3  17   2 21569.8 507.500  10
   3  17  -2 20951.5 509.971  39
  -3  17  -2 22341.4 519.835  22
   3  17  -2 22415.0 523.467  22
   3  17   2 21400.6 522.109  38
  -3 -18   2 12.9433 32.2201  34
  -3  18   2 16.8591 27.0902  11
   3  18   2 55.9109 36.1601  11
   3  18  -2-5.90064 25.4416  11
  -3  18   2 12.4327 28.9503  37
  -3  18  -2-5.05861 20.8826  10
  -3  18   2 28.0245 27.0189  10
   3  18  -2-5.86966 25.3080  22
  -3  18  -2 23.6264 28.4732  11
   3  18  -2 17.7169 24.3791  39
   3  18   2 60.9524 29.3825  38
  -3  19  -2 5661.71 223.757  10
   3  19  -2 5277.59 233.113  11
   3  19  -2 5229.06 228.894  22
  -3  19   2 5273.59 226.317  10
   3  19  -2 5169.38 228.568  39
  -3  19   2 5677.99 248.884  37
  -3 -19  -2 5178.62 232.806  20
  -3  19   2 5303.17 227.834  11
   3  19   2 5473.43 230.122  11
  -3  19  -2 5664.19 242.078  11
  -3  20  -2 1365.39 107.020  10
  -3  20   2 1187.63 104.559  10
   3  20  -2 1006.62 96.7345  22
   3  20   2 1033.13 96.9602  11
   3  20  -2 1029.58 98.8324  39
  -3 -20  -2 1054.71 103.429  20
  -3  20  -2 1203.14 108.715  11
  -3  20   2 1276.90 116.109  37
  -3  20   2 1273.71 108.298  11
   3  20  -2 1164.76 107.536  11
  -3 -21   2 5506.23 232.832  34
  -3  21   2 5000.90 223.966  37
  -3  21   2 4909.80 205.957  10
   3  21  -2 4769.75 204.404  22
  -3  21  -2 4917.05 199.691  10
  -3 -21  -2 4408.38 202.894  20
   3  21  -2 4759.33 209.238  11
   3  21   2 4920.14 206.300  11
  -3  21  -2 4873.99 213.813  11
  -3  21   2 4899.90 208.769  11
  -3 -22   2 9.93368 23.9444  34
  -3  22   2 41.1367 27.8716  11
   3  22   2 13.4819 21.6651  11
   3  22  -2 4.70805 22.6970  11
  -3  22  -2 63.3760 27.3266  10
  -3  22   2 40.1500 25.4464  10
   3  22  -2 26.8749 22.3017  22
  -3 -22  -2 18.7873 23.3853  20
   3  23   2 596.009 62.9306  11
  -3  23   2 475.099 56.7155  10
  -3 -23   2 542.157 65.0803  34
  -3  23   2 568.470 63.4219  11
  -3 -23  -2 532.005 62.4946  20
  -3 -24  -2 273.920 40.6293  20
  -3 -24   2 266.773 42.3661  34
  -4   0  -2 13887.2 280.694   7
   4   0   2 13380.0 286.134  33
  -4   0   2 14033.3 278.285   6
   4   0   2 13826.4 263.136  29
  -4   0   2 14223.5 277.480  27
   4   0   2 14267.2 275.636   2
   4   0  -2 13399.7 275.456  25
   4   0   2 14647.8 259.019  24
  -4   0   2 15037.4 265.937   1
   4   0  -2 13573.3 274.650   9
  -4   0   2 13833.3 283.428  18
  -4   0  -2 14809.7 268.774  17
  -4  -1  -2 18.7675 13.8278  17
   4  -1   2 36.7878 14.5125   2
   4  -1   2 65.9733 20.7155  33
   4  -1  -2 33.5544 15.7574  32
  -4   1  -2 48.8543 17.3800   7
  -4  -1  -2 37.2570 16.4021   7
   4   1  -2 108.380 20.2259  29
   4   1   2 64.7736 16.9328  29
   4  -1   2 78.8046 18.5425  29
  -4  -1   2 12.5927 13.5823  27
  -4   1   2 27.2401 13.8499  27
   4   1  -2 250.351 32.9159  25
   4  -1  -2 124.930 23.4719  25
   4   1   2 28.1592 13.6841  24
   4  -1   2 22.4247 14.1562  24
  -4  -1   2 40.3408 16.5097   6
  -4   1   2 24.7152 14.2677   6
  -4   1   2 101.656 18.5533   1
  -4  -1   2 52.0336 15.9182   1
   4   1  -2 15.5753 12.9986   9
   4  -1  -2 6.65898 11.4011   9
   4   1   2 25.8548 13.9428   2
   4   1   2 73.0046 21.0367  33
  -4   1   2 40.0573 16.0708  18
  -4  -1   2 28.0656 15.8855  18
  -4   1  -2 155.311 23.6967  17
  -4   2  -2 29.5366 14.2933  17
   4   2   2 137.861 28.5781  33
   4  -2  -2 25.7406 15.1364  32
  -4   2  -2 2.33238 11.9724   7
  -4  -2  -2 18.6949 13.3315   7
   4   2  -2 119.491 23.5031  29
  -4  -2   2 8.23883 12.5620  27
  -4   2   2 4.80625 14.0319  27
   4   2  -2 17.5805 14.3274  25
  -4   2   2 15.4967 12.2967   1
   4  -2   2 34.1664 14.8014  24
  -4  -2   2 20.2936 15.1159   6
  -4   2   2 9.06817 12.6218   6
  -4  -2   2 5.79813 10.4890   1
   4   2  -2 18.0982 14.3601   9
   4  -2  -2 47.2554 18.1531   9
   4  -2   2 35.2771 13.4776  29
  -4  -2   2 18.2243 16.2043  18
   4  -2   2 12.6900 15.1521  33
   4   2   2 46.6051 15.3434  29
   4   2   2 25.9285 15.6836   2
   4  -2   2 28.3177 14.6028   2
  -4   2   2 169.515 27.5724  18
   4  -3   2 40133.6 577.875  29
  -4   3  -2 39358.2 601.356   7
  -4  -3  -2 38875.2 600.967   7
   4   3   2 39977.1 627.159  33
  -4  -3   2 39406.9 585.747   1
  -4  -3   2 40399.0 600.359   6
   4  -3  -2 39010.6 607.250  32
   4   3  -2 38249.7 602.677  29
   4   3   2 39061.4 587.235  29
  -4   3   2 42052.7 625.225  27
   4   3  -2 38726.8 617.034  25
   4   3   2 40709.1 595.898   2
   4  -3   2 40771.2 598.513   2
   4  -3   2 40929.6 596.914  24
  -4   3   2 40423.1 601.333   6
  -4   3   2 42257.9 592.536   1
   4   3  -2 39761.5 600.107   9
   4  -3  -2 40473.4 600.932   9
  -4   3  -2 39584.7 567.047  16
  -4   3   2 40517.2 601.561  18
  -4  -3   2 40288.1 624.451  18
  -4   3  -2 40663.8 592.766  17
   4  -3   2 39678.5 614.675  33
  -4   4  -2 13611.8 277.288   7
  -4   4  -2 13373.9 257.542  16
   4   4  -2 14293.1 285.779  29
   4   4   2 13088.9 267.500  29
  -4   4   2 13652.9 294.368  27
   4  -4   2 13825.2 290.476  33
  -4   4   2 14072.9 272.722   1
   4   4  -2 13595.9 296.759  25
   4  -4   2 13833.1 277.053  24
   4   4   2 13401.3 269.213   2
   4  -4   2 13603.4 272.437   2
  -4   4   2 13598.0 275.413   6
   4  -4  -2 13657.5 289.464  32
  -4  -4   2 13455.6 295.078  18
   4   4  -2 13298.5 274.045   9
   4  -4  -2 13678.7 275.645   9
  -4   4  -2 13977.3 275.988  17
   4  -5   2 21.9553 15.2793  33
   4  -5  -2 8.36116 14.7207  32
  -4   5  -2 38.0130 17.7451   7
   4   5   2 64.7464 18.6548  29
  -4   5   2 8.77339 15.0111  27
   4   5  -2 12.0964 16.4097  25
   4   5   2 22.1385 14.0537   2
   4  -5   2 25.0991 17.6746  24
  -4   5   2 37.0507 15.7896   6
  -4  -5   2 18.4102 13.7402  30
  -4   5   2 9.49692 12.8848   1
   4   5  -2 40.5621 17.0628   9
  -4   5  -2 24.3013 16.0081  17
  -4   5  -2 42.7483 15.2857  16
  -4  -5   2 23.9541 17.8759  18
  -4   6  -2 11243.6 247.495  16
   4  -6   2 11243.1 265.741  33
   4   6  -2 11776.4 267.446  29
   4  -6  -2 11054.2 264.997  32
  -4  -6   2 11594.0 255.135  30
   4   6   2 10784.9 245.724  29
   4  -6   2 11670.4 259.468  24
  -4   6  -2 11479.0 256.590  17
  -4  -6   2 11257.0 273.330  18
  -4   7  -2 2713.90 113.194  16
   4  -7   2 2950.03 127.252  33
   4  -7  -2 2710.11 121.437  32
  -4  -7   2 2926.45 119.472  30
   4   7  -2 2999.58 127.154  29
   4   7   2 2650.55 110.922  29
  -4   7   2 3035.49 133.003  27
   4  -7   2 2628.33 115.081  24
  -4  -7   2 2625.24 124.186  18
  -4   7  -2 2860.64 118.563  17
  -4   8  -2 2765.24 120.541  17
  -4   8  -2 2555.57 114.659  16
   4  -8   2 2558.55 122.066  33
   4  -8  -2 2451.76 118.832  32
  -4  -8   2 2714.54 120.632  30
   4   8  -2 2387.85 117.217  29
   4   8   2 2537.33 112.646  29
  -4   8   2 2545.94 132.602  27
   4  -8   2 2692.79 120.319  24
  -4  -8   2 2492.25 125.143  18
  -4   9  -2 2652.42 123.942  17
  -4   9  -2 3076.90 132.351  16
  -4  -9   2 3306.83 138.965  30
  -4  -9  -2 2558.01 123.476  30
   4   9  -2 2629.11 127.604  29
   4  -9   2 2734.60 127.053  24
   4  -9   2 2524.15 127.167  33
  -4  10  -2 1397.14 96.1799  22
   4  10  -2 1460.74 108.895  22
   4  10  -2 1278.71 94.3922  39
  -4 -10   2 1321.10 92.0229  20
   4  10   2 1205.95 94.5559  38
  -4 -10  -2 1254.92 95.1815  36
  -4  10   2 1648.56 110.309  37
  -4  11   2 29879.1 585.339  37
   4  11   2 29264.0 582.258  38
  -4  11  -2 30084.4 566.654  22
   4  11  -2 30398.2 593.631  22
   4  11  -2 30521.3 578.165  39
  -4 -11   2 31149.4 565.281  20
   4  12  -2 12310.5 339.465  39
  -4  12  -2 12244.4 322.618  13
  -4  12  -2 12566.9 336.568  22
   4  12  -2 12403.6 346.942  22
   4  12   2 12052.5 347.882  38
  -4  12   2 12172.6 344.347  37
  -4 -12   2 13832.7 363.009  34
  -4  12  -2 12556.8 326.719  23
  -4 -12   2 12345.8 327.812  20
  -4 -13   2 2539.68 172.394  34
  -4  13  -2 3110.69 155.916  23
  -4  13  -2 2663.09 149.319  22
   4  13  -2 3278.16 170.533  22
   4  13   2 2878.37 164.225  38
  -4 -13   2 3339.26 162.868  20
   4  13  -2 3164.56 166.330  39
  -4  13   2 3102.69 157.362  11
   4  13  -2 3128.01 156.130  38
  -4  13  -2 3026.47 153.986  13
  -4  13   2 3229.49 170.075  37
   4  14  -2 23476.5 499.793  38
  -4  14  -2 24114.2 501.640  23
  -4  14  -2 22802.7 490.825  13
   4  14  -2 23080.2 516.762  22
  -4  14   2 23053.0 497.713  11
   4  14  -2 22520.6 507.323  39
   4  14   2 21767.7 516.511  38
  -4  14   2 22416.2 513.636  37
  -4  15  -2 3174.53 165.411  23
   4  15  -2 2774.85 164.190  22
   4  15   2 2703.45 167.244  38
   4  15  -2 3139.11 174.221  39
   4  15  -2 3172.18 167.626  38
  -4  15   2 3186.52 176.865  37
  -4  15   2 3367.10 172.407  11
  -4 -16   2 12179.1 389.487  34
  -4  16  -2 13895.4 377.935  23
   4  16  -2 12521.8 376.789  22
   4  16  -2 12895.4 379.408  39
  -4  16   2 13743.4 395.298  37
  -4  16  -2 13480.4 386.145  11
   4  16   2 12713.7 389.488  38
  -4  16   2 13243.7 375.668  11
  -4 -17  -2 42.3633 36.9031  20
  -4 -17   2 25.0101 28.0612  34
  -4  17   2 84.5948 35.7936  11
   4  17  -2 41.8253 27.8281  22
  -4  17   2 18.9302 30.4196  37
   4  17  -2 29.8308 28.7619  39
   4  17   2-6.32909 27.2906  38
  -4  17  -2 47.5208 32.2286  11
  -4 -18   2 1183.37 112.225  34
  -4  18   2 1100.67 110.098  37
  -4  18  -2 1049.71 103.296  11
   4  18  -2 987.124 100.571  39
   4  18  -2 908.262 97.2976  22
   4  18   2 1159.45 112.390  38
  -4  18   2 982.192 97.3766  11
  -4 -18  -2 1036.99 104.941  20
  -4 -19   2 1142.80 109.472  34
   4  19   2 971.549 95.8038  11
   4  19  -2 954.542 96.3979  11
   4  19  -2 828.063 90.2588  22
   4  19  -2 876.353 95.0380  39
  -4 -19  -2 815.150 92.4194  20
   4  19   2 992.446 102.278  38
  -4  19   2 1224.59 113.814  37
  -4  19   2 1064.12 100.385  11
  -4  19  -2 921.415 95.6096  11
  -4  20   2 2900.59 172.125  37
  -4 -20   2 3085.57 172.043  34
   4  20  -2 2637.92 156.109  11
   4  20  -2 2622.36 155.987  39
   4  20  -2 2581.32 151.896  22
  -4 -20  -2 2518.79 154.701  20
   4  20   2 2689.58 161.252  38
   4  20   2 2951.75 161.050  11
  -4  20   2 2702.93 155.535  11
  -4  20  -2 2862.09 165.045  11
  -4 -21  -2 75.7979 35.5838  20
  -4 -21   2 71.4482 32.3947  34
  -4  21   2 77.7060 34.2000  11
  -4  21  -2 36.0605 27.2099  11
   4  21   2 47.5946 26.4994  11
   4  21  -2 34.6858 25.4361  11
   4  21  -2 86.0507 33.1348  22
   4  21  -2 83.4847 31.1728  39
  -4  21   2 11.2996 26.3185  37
   4  22   2 10360.0 291.071  11
  -4 -22   2 10929.4 307.525  34
  -4  22   2 11248.3 304.417  11
  -4 -23   2 4491.89 173.683  34
  -4 -23  -2 4147.98 161.192  13
  -4 -23  -2 4086.54 164.587  20
  -4 -24  -2 6910.70 198.396  20
  -4 -24   2 7218.96 203.941  34
   5   0   2 1419.15 86.0450  33
   5   0   2 1539.26 77.5064  29
   5   0   2 1466.01 82.0725   2
  -5   0   2 1518.19 82.8463  27
   5   0   2 1401.50 73.6091  24
  -5   0   2 1546.99 79.8841   1
   5   0  -2 1458.02 83.2509   9
  -5   0   2 1469.77 83.5270   6
  -5   0  -2 1375.07 82.4466   7
  -5   0   2 1633.66 91.1943  18
  -5   1  -2 4716.98 160.074   7
  -5  -1  -2 4890.19 162.280   7
  -5   1   2 4895.32 161.234  18
   5  -1   2 5027.05 167.597  33
   5   1   2 4921.55 148.172  29
  -5   1   2 5467.66 167.327  27
   5  -1   2 5253.82 162.019   2
   5   1   2 4960.23 157.665   2
  -5  -1   2 5962.90 182.788  18
   5   1  -2 4865.52 160.039  25
   5   1   2 5137.56 145.360  24
   5  -1   2 5203.70 151.838  24
  -5  -1   2 5224.33 163.764   6
  -5   1   2 5158.05 163.022   6
  -5  -1   2 5362.06 158.127   1
   5  -1   2 5036.95 147.755  29
   5   1  -2 4806.18 158.291   9
   5  -1  -2 4743.28 157.672   9
  -5   1   2 5223.48 154.709   1
   5   1   2 5027.94 167.873  33
  -5   1  -2 4832.94 141.712  17
  -5   2  -2 10134.9 224.863  17
  -5   2  -2 10202.5 247.671   7
  -5   2   2 10269.9 235.479   1
  -5  -2   2 10179.1 255.120  18
   5   2   2 10349.5 255.358  33
   5  -2  -2 9862.88 243.798  32
  -5   2   2 10169.6 247.950  27
   5  -2   2 10078.0 240.038   2
   5   2   2 9965.59 238.201   2
  -5  -2   2 10937.8 242.638   1
   5   2  -2 9601.62 243.108  25
   5  -2   2 10037.5 233.126  24
   5   2  -2 10387.1 234.183  29
  -5  -2   2 9963.70 240.931   6
  -5   2   2 9927.15 241.543   6
   5   2  -2 9925.62 238.980   9
   5  -2  -2 10268.2 242.778   9
   5   2   2 9778.35 226.194  29
  -5  -2  -2 9692.07 242.524   7
   5  -2   2 9360.72 243.894  33
  -5   3  -2 11227.2 263.391   7
  -5  -3  -2 10619.4 257.980   7
   5   3  -2 11358.4 254.534  29
   5   3   2 11184.0 273.256  33
   5  -3  -2 11115.0 265.830  32
  -5  -3   2 11459.5 254.611   1
   5   3   2 10575.5 242.983  29
  -5   3   2 11850.4 275.513  27
   5  -3   2 11415.5 258.852   2
   5   3   2 11553.6 258.139   2
   5   3  -2 10929.1 268.232  25
   5  -3   2 11108.9 253.901  24
  -5  -3   2 11357.6 259.958   6
  -5   3   2 11156.3 259.615   6
  -5   3   2 11627.1 257.222   1
   5  -3   2 10910.4 266.987  33
   5   3  -2 11100.7 256.899   9
   5  -3  -2 10907.0 255.435   9
  -5  -3   2 11448.3 276.694  18
  -5   3  -2 11122.3 245.382  17
  -5   4  -2 3481.48 135.116   7
  -5  -4  -2 3540.62 136.331   7
   5   4  -2 3445.87 132.576  29
   5  -4   2 3652.09 143.264  33
   5  -4  -2 3676.71 143.076  32
  -5  -4   2 3925.29 138.224   1
   5   4   2 3404.87 127.906  29
  -5   4   2 3991.44 151.127  27
   5  -4   2 3640.03 133.842   2
   5   4   2 3720.92 133.819   2
   5   4  -2 3521.16 144.695  25
   5  -4   2 3607.97 134.460  24
  -5  -4   2 3621.07 134.523   6
  -5   4   2 3561.18 134.894   6
  -5   4   2 3859.48 137.711   1
   5   4  -2 3667.33 135.870   9
   5  -4  -2 3667.87 136.096   9
  -5   4  -2 3673.61 131.283  17
  -5  -4   2 3867.74 152.121  18
   5  -5   2 19074.5 385.440  33
  -5  -5   2 19600.1 402.181  18
  -5  -5   2 19160.6 368.045   1
   5  -5  -2 18729.0 384.231  32
   5   5   2 18744.5 364.240  29
  -5   5   2 18453.5 389.347  27
  -5   5   2 20188.3 378.140   1
   5   5   2 19595.3 365.264   2
   5  -5   2 19292.0 374.161  24
   5   5  -2 19121.1 368.644   9
  -5   5   2 18847.0 366.972   6
  -5   5  -2 18959.0 371.045   7
  -5   5  -2 19378.5 369.355  17
   5   6  -2 9140.31 241.377  29
   5  -6   2 8800.56 243.173  33
   5  -6  -2 8581.24 240.651  32
   5   6   2 8650.33 227.399  29
   5  -6   2 9096.74 238.545  24
  -5  -6   2 8758.01 252.821  18
  -5   6  -2 8890.37 232.061  17
  -5   7  -2 7038.79 209.398  17
   5  -7  -2 6760.68 214.796  32
   5   7  -2 7064.38 216.535  29
   5   7   2 6847.38 204.091  29
  -5   7   2 7046.10 235.493  27
   5  -7   2 6806.12 215.910  33
   5  -7   2 6924.96 210.966  24
  -5  -7   2 6896.02 226.367  18
  -5   7  -2 6628.99 201.024  16
  -5   8  -2 11594.0 284.473  16
   5   8   2 10838.8 278.422  29
   5   8  -2 12303.8 308.370  39
  -5  -8   2 11093.4 294.151  20
   5   8   2 11663.1 310.906  38
  -5   8   2 11812.6 317.934  37
  -5  -8  -2 11941.1 317.800  36
   5   9  -2 1767.30 127.067  22
  -5   9   2 1646.97 113.988  37
   5   9  -2 1694.50 109.634  39
  -5  -9   2 1634.88 106.466  20
   5   9   2 1677.30 113.563  38
  -5  -9  -2 1544.35 110.362  36
  -5 -10   2 16064.0 379.652  34
  -5  10   2 14885.0 387.217  37
   5  10   2 14363.4 376.658  38
   5  10  -2 15529.4 378.497  39
   5  10  -2 15559.2 407.307  22
  -5 -10   2 14774.0 364.946  20
  -5 -10  -2 14691.0 381.482  36
  -5 -11   2 4624.66 194.519  34
  -5 -11  -2 4252.23 193.811  36
   5  11   2 3960.30 188.820  38
  -5  11  -2 4502.45 191.342  23
  -5  11  -2 4273.90 181.816  13
   5  11  -2 4511.90 205.062  22
  -5 -11   2 4287.88 185.812  20
  -5  11   2 4404.17 198.447  37
  -5  11   2 4065.68 179.866  11
   5  11  -2 4399.44 192.022  39
  -5 -12   2 8407.03 277.938  34
  -5  12  -2 7819.34 260.828  23
  -5  12  -2 7426.06 253.711  13
   5  12  -2 7600.48 275.152  22
   5  12   2 7420.90 273.202  38
   5  12  -2 7178.23 258.645  39
  -5 -12   2 7468.00 257.896  20
  -5 -12  -2 7432.41 265.337  36
  -5  12   2 7103.47 263.913  37
  -5  12   2 7428.92 255.039  11
  -5 -13   2 11668.5 344.064  34
  -5  13   2 10400.0 332.393  37
   5  13  -2 10499.4 328.449  39
  -5  13  -2 11435.1 329.375  23
  -5  13  -2 10753.5 320.458  13
   5  13  -2 10588.5 334.963  22
  -5 -13  -2 10720.9 327.264  20
   5  13   2 10048.1 332.239  38
  -5 -13   2 10172.3 316.739  20
  -5  13   2 10583.9 319.555  11
  -5  14   2 22926.9 539.693  37
   5  14   2 22072.7 536.630  38
  -5  14  -2 23835.6 524.350  23
  -5  14  -2 22726.2 512.207  13
   5  14  -2 22320.0 532.135  22
   5  14  -2 23094.0 528.234  39
  -5 -14   2 23017.7 517.494  20
  -5 -14  -2 21575.4 514.650  20
  -5  14   2 22000.1 511.263  11
  -5 -15   2 14117.7 395.447  34
   5  15  -2 13194.5 364.356  38
  -5  15  -2 13433.4 375.899  23
   5  15  -2 12466.3 379.245  22
   5  15   2 12167.5 383.983  38
  -5  15   2 13110.3 391.256  37
  -5 -15   2 12700.2 368.363  20
  -5 -15  -2 12545.7 375.187  20
  -5  15   2 12836.0 372.159  11
  -5  15  -2 13649.6 388.415  11
   5  15  -2 12699.4 378.721  39
  -5 -16   2 6002.41 249.143  34
   5  16  -2 5478.56 226.794  38
   5  16  -2 5171.61 230.812  39
  -5  16  -2 5738.89 237.531  23
   5  16  -2 5418.62 238.038  22
  -5  16   2 5143.26 238.869  37
  -5 -16   2 5101.10 223.947  20
  -5 -16  -2 4825.33 224.875  20
   5  16   2 5000.09 239.130  38
  -5  16   2 5156.69 227.870  11
  -5  16  -2 5186.57 233.346  11
  -5  17   2 5.74836 23.7324  11
  -5 -17   2 41.9995 30.7929  34
  -5  17   2 19.2175 31.8943  37
  -5 -17  -2 36.0196 33.4178  20
  -5  17   2 54.8396 39.4095  23
  -5  17  -2 57.1470 36.2703  23
   5  17  -2 12.0276 28.0092  22
   5  17  -2 23.9134 28.8212  39
  -5  17  -2 30.2210 31.0200  11
  -5 -17   2 33.3396 29.3446  20
  -5 -18   2 11634.8 355.811  34
   5  18   2 10207.5 344.913  38
  -5  18   2 10933.9 358.413  37
   5  18  -2 10995.9 344.618  39
   5  18  -2 10450.5 336.518  22
  -5  18  -2 10456.1 341.211  11
  -5 -18  -2 10455.1 340.501  20
  -5  18   2 10581.2 335.235  11
  -5 -19   2 664.805 82.9335  34
   5  19   2 685.359 80.1202  11
   5  19  -2 787.026 87.9063  11
   5  19  -2 819.560 88.7668  39
   5  19  -2 622.160 77.6596  22
  -5  19   2 783.191 94.0023  37
  -5 -19  -2 800.409 89.7354  20
   5  19   2 833.372 93.3277  38
  -5  19   2 901.186 91.3384  11
  -5  19  -2 903.689 94.3225  11
   5  20   2 1056.54 101.773  38
  -5 -20   2 1154.92 100.887  34
   5  20   2 1254.09 102.930  11
   5  20  -2 1162.58 101.783  11
   5  20  -2 1085.75 96.1283  22
  -5 -20  -2 1064.87 98.1511  20
   5  20  -2 1107.39 99.7530  39
  -5  20   2 1272.98 112.324  37
  -5  20  -2 1180.88 104.276  11
  -5  20   2 1273.01 105.269  11
   5  21   2 5080.43 198.953  11
  -5 -21  -2 4933.54 203.337  20
  -5 -21  -2 5051.78 198.850  13
   5  21  -2 4891.52 199.177  39
  -5 -21   2 5276.62 205.245  34
  -5  21   2 5322.27 220.887  37
   5  21   2 5172.07 210.010  38
  -5  21   2 5306.85 205.808  11
  -5  22   2 224.971 43.5676  11
  -5 -22  -2 299.023 46.8639  13
  -5 -22  -2 278.761 48.0747  20
  -5 -22   2 318.915 48.9934  34
  -5 -23   2 5234.10 173.454  34
  -5 -23  -2 5073.70 175.639  20
  -6   0  -2 99632.3 1396.11   7
   6   0   2 100310. 1347.45  29
   6   0   2 101102. 1384.07   2
   6   0   2 101351. 1353.84  24
  -6   0   2 102010. 1384.98   6
  -6   0   2 100080. 1394.07  18
   6   0  -2 102540. 1380.46   9
  -6   0   2 105264. 1376.55   1
  -6   1  -2 29973.8 548.904   7
  -6  -1  -2 30039.4 548.936   7
   6   1   2 30532.9 514.779  29
   6  -1   2 31527.6 542.597   2
   6   1   2 30915.6 539.233   2
   6  -1   2 30090.6 517.422  24
  -6  -1   2 30252.9 542.658   6
  -6   1   2 30160.5 542.073   6
  -6  -1   2 32725.3 536.188   1
   6   1  -2 30252.7 537.439   9
   6  -1  -2 29937.9 536.251   9
  -6   1   2 32133.2 536.020   1
  -6  -1   2 31280.6 558.629  18
  -6   2  -2 28737.9 531.418   7
  -6  -2  -2 28225.8 529.376   7
   6   2   2 28900.2 500.751  29
   6  -2   2 29911.6 525.766   2
   6   2   2 29298.9 521.373   2
  -6   2   2 32340.4 544.997  27
   6  -2   2 28514.8 506.108  24
  -6  -2   2 28281.4 521.554   6
  -6   2   2 28137.0 521.449   6
  -6  -2   2 30753.4 522.125   1
   6   2  -2 28589.4 531.542   2
   6   2  -2 28538.0 518.803   9
   6  -2  -2 28987.1 522.888   9
  -6   2   2 32579.1 527.645   1
  -6  -2   2 30037.8 547.945  18
  -6   3  -2 8888.28 250.342   7
  -6  -3  -2 8566.40 247.612   7
   6  -3  -2 8575.11 247.564  32
   6   3   2 8906.13 234.364  29
  -6   3   2 9268.37 256.482  27
   6  -3   2 9328.94 248.496   2
   6   3   2 8867.88 241.494   2
  -6  -3   2 9998.31 253.547   1
  -6   3   2 9818.16 251.597   1
   6  -3   2 9236.62 241.424  24
   6   3  -2 9086.58 245.272   9
   6  -3  -2 8755.17 242.809   9
  -6  -3  -2 8983.76 250.619  18
   6   3  -2 8691.54 249.653   2
   6  -3  -2 8617.74 251.433   2
  -6  -3   2 9067.49 261.816  18
  -6   4  -2 8477.94 243.077   7
  -6  -4  -2 8358.43 241.801   7
  -6  -4   2 8824.29 261.272  18
   6  -4   2 8849.09 240.142   2
   6  -4  -2 7795.89 239.957  32
   6   4  -2 6649.83 221.243  29
   6   4   2 8429.21 229.854  29
  -6   4   2 7555.24 239.880  27
  -6  -4   2 9482.91 247.036   1
   6   4   2 8561.57 234.671   2
   6  -4   2 8641.47 237.857  24
   6   4  -2 8293.66 234.252   9
   6  -4  -2 8728.80 239.649   9
   6   4  -2 7997.68 238.847   2
   6  -4  -2 8508.01 247.589   2
  -6  -4  -2 8363.07 247.240  18
  -6   4  -2 8918.72 230.218  17
  -6  -5  -2 1058.03 84.7308  19
  -6   5   2 1326.14 98.3792  27
   6  -5   2 1264.47 88.2434  24
   6   5   2 1031.40 83.0376  38
  -6  -5   2 1071.76 89.4051  36
   6   5  -2 1266.09 88.5183  29
  -6  -5  -2 1173.95 91.5092  18
  -6   5  -2 1267.12 84.0452  17
  -6  -5   2 1089.24 85.3280  20
  -6  -6  -2 3653.32 168.075  36
   6   6  -2 3916.56 163.628  39
  -6   6  -2 3695.28 153.568  19
   6   6   2 3447.20 157.706  38
  -6  -6  -2 3285.03 154.673  19
  -6  -6   2 3688.22 168.574  36
  -6  -6   2 3485.59 156.621  20
   6   7   2 12509.2 330.882  38
  -6   7   2 12825.9 342.555  37
  -6  -7   2 12404.1 323.961  20
   6   7  -2 13290.4 331.453  39
  -6  -7   2 12682.4 341.525  36
  -6  -7  -2 12598.3 341.606  36
  -6  -8  -2 52298.1 878.910  36
  -6   8   2 52612.4 882.365  37
   6   8   2 51213.1 862.802  38
  -6  -8   2 50631.7 848.034  20
   6   8  -2 52973.8 862.384  39
  -6  -8   2 51444.4 870.611  36
  -6   9   2 1258.90 104.930  37
  -6   9  -2 1337.09 104.039  23
  -6   9  -2 1293.94 100.383  13
  -6  -9  -2 1460.24 107.399  13
  -6  -9  -2 1428.25 111.740  36
   6   9  -2 1262.80 100.487  39
  -6  -9   2 1317.24 102.808  20
   6   9   2 1232.87 102.449  38
  -6  10   2 7022.32 236.250  11
  -6  10  -2 6961.40 248.142  23
  -6  10  -2 7416.39 243.303  13
  -6 -10  -2 6825.44 236.449  13
  -6  10   2 6691.86 251.157  37
   6  10  -2 7758.53 251.503  39
  -6 -10   2 6998.73 240.763  20
   6  10   2 6908.70 248.080  38
  -6 -10  -2 7042.37 252.042  36
  -6 -11   2 2904.69 160.380  20
  -6  11  -2 3070.37 165.205  23
  -6  11  -2 2942.27 158.949  13
  -6 -11  -2 2737.01 156.515  13
   6  11  -2 2931.17 174.448  22
   6  11  -2 2869.48 160.425  39
  -6 -11  -2 3000.03 158.161  20
   6  11   2 2788.02 164.556  38
  -6 -11  -2 3011.12 169.806  36
  -6  11   2 2616.78 150.747  11
  -6  11   2 2927.87 168.866  37
  -6  12  -2 26235.4 563.832  23
  -6  12  -2 26391.4 559.074  13
   6  12  -2 27041.1 593.313  22
  -6  12   2 26505.6 580.767  37
   6  12  -2 26466.2 570.742  39
  -6 -12   2 25571.2 559.690  20
  -6 -12  -2 26029.5 554.330  20
  -6 -12  -2 25250.1 572.379  36
  -6  12   2 25344.1 552.939  11
   6  12   2 25106.9 574.212  38
  -6 -13  -2 9804.02 319.560  20
  -6  13  -2 10811.3 336.088  23
  -6  13  -2 10535.9 327.597  13
   6  13  -2 10958.2 348.860  22
   6  13   2 10446.8 343.259  38
  -6  13   2 10473.9 341.245  37
   6  13  -2 10872.7 339.176  39
  -6 -13   2 10457.7 330.392  20
  -6 -13  -2 9714.96 327.594  36
  -6  13   2 10205.3 324.889  11
  -6  14   2 960.807 100.336  37
   6  14  -2 689.971 84.6424  39
  -6  14  -2 707.827 87.0412  23
  -6  14  -2 642.639 81.9321  13
   6  14   2 524.961 78.7538  38
  -6 -14   2 729.494 87.6516  20
  -6 -14  -2 623.213 80.6138  20
  -6  14   2 682.747 83.2900  11
  -6  14  -2 660.192 87.0330  11
  -6  15   2 366.743 70.9572  37
  -6  15  -2 412.713 68.9516  11
  -6  15  -2 323.608 64.4003  23
  -6  15  -2 322.280 60.9267  13
   6  15  -2 291.702 61.4595  22
   6  15   2 342.069 66.8621  38
  -6 -15  -2 422.106 68.9683  20
   6  15  -2 398.920 67.6468  39
  -6 -15   2 366.469 64.4901  20
  -6  15   2 464.210 72.7057  11
   6  16  -2 1090.74 106.030  39
  -6  16   2 1070.22 107.421  23
  -6  16  -2 1023.39 103.030  23
   6  16  -2 935.865 100.472  22
  -6 -16  -2 1011.28 102.988  13
  -6 -16  -2 879.525 95.3188  20
  -6  16   2 946.208 102.754  37
  -6 -16   2 1029.96 102.968  20
   6  16   2 959.705 104.587  38
  -6  16   2 902.187 95.6686  11
  -6  16  -2 871.510 96.8978  11
  -6  17   2 125.496 36.9130  11
  -6  17  -2 179.984 44.8203  11
  -6  17   2 113.935 40.8984  23
  -6  17  -2 138.116 43.5866  23
   6  17  -2 58.9005 32.8085  22
  -6  17   2 162.818 48.6910  37
  -6 -17  -2 93.1465 41.6428  20
  -6 -17  -2 62.8414 33.3739  13
   6  17  -2 81.7233 40.4712  39
   6  17   2 139.738 48.7495  38
  -6 -17   2 101.356 43.2208  20
  -6  18  -2 3188.82 172.637  23
   6  18  -2 3285.92 175.130  39
   6  18  -2 2955.74 166.837  22
  -6 -18  -2 3047.09 170.191  13
  -6 -18   2 3178.56 171.410  20
  -6 -18  -2 2924.51 168.192  20
   6  18   2 3108.47 178.486  38
  -6  18   2 3503.50 189.178  37
  -6  18   2 3152.15 171.260  11
  -6  18  -2 3071.66 175.445  11
  -6  19   2 586.122 79.5214  37
   6  19   2 541.688 75.9906  38
   6  19  -2 804.698 83.8334  22
  -6 -19  -2 638.495 75.7018  13
  -6 -19   2 584.927 73.0105  20
  -6 -19  -2 616.648 75.9239  20
  -6  19   2 607.493 76.3304  11
  -6  19  -2 624.281 78.4549  11
   6  19  -2 714.011 80.5054  39
   6  20   2 14269.8 361.334  11
   6  20  -2 14305.9 359.402  22
  -6 -20  -2 14727.7 367.337  13
  -6 -20  -2 14369.9 373.793  20
   6  20  -2 14607.7 371.146  39
   6  20   2 14088.6 377.407  38
  -6  20   2 14487.8 385.700  37
  -6  20   2 15492.5 378.566  11
   6  21   2 3056.50 142.562  11
   6  21  -2 2891.73 141.537  39
   6  21   2 2905.72 147.739  38
  -6 -21  -2 3207.57 145.591  13
  -6  21   2 3056.43 155.047  37
  -6  21   2 3086.45 145.783  11
  -6 -21  -2 3081.55 149.574  20
  -6 -22  -2 123.034 32.4790  20
  -7   0  -2 187.717 40.3915  14
  -7   0  -2 132.602 34.3993  19
  -7  -1  -2 2070.64 121.025  19
  -7   1   2 2119.20 126.098  15
  -7  -1   2 2136.38 126.852  15
  -7  -1  -2 2126.78 126.190  14
  -7   1  -2 2263.22 129.599  14
  -7  -1   2 2260.08 126.057  20
  -7   1  -2 2129.88 122.021  19
  -7   2   2 10244.4 293.592  15
  -7  -2   2 10659.3 301.074  15
  -7  -2   2 10723.6 296.822  20
  -7  -2  -2 10631.2 295.768  19
  -7   2  -2 10705.9 289.908  19
  -7  -3  -2 16632.1 393.401  19
  -7   3   2 16712.4 393.549  15
  -7  -3   2 16612.1 391.884  20
  -7  -3   2 16607.8 395.906  15
   7   3   2 17241.7 388.090  38
  -7   3  -2 16712.8 385.709  19
  -7  -3  -2 17724.6 405.394  36
  -7   4  -2 13090.1 329.074  19
  -7   4   2 12038.2 326.885  15
  -7  -4   2 12949.5 340.104  15
  -7  -4   2 12704.4 333.446  20
   7   4   2 13649.4 337.572  38
  -7  -4  -2 12410.2 335.876  19
  -7  -4  -2 13129.9 346.896  36
   7   5   2 72.6429 29.1384  38
  -7   5  -2 36.7320 21.5622  19
  -7  -5  -2 32.1689 26.2202  19
  -7  -5  -2 57.5952 29.8765  36
   7   6   2 534.177 66.2288  38
  -7  -6   2 679.557 74.5075  20
  -7   6  -2 481.639 68.7158  23
  -7  -6  -2 619.685 72.0608  23
  -7   6  -2 592.072 69.3040  13
  -7  -6  -2 508.209 63.9488  13
   7   6  -2 672.570 72.6450  39
  -7  -6  -2 690.896 76.2583  19
  -7  -6  -2 658.246 76.3945  36
   7   7   2 3389.29 167.383  38
  -7   7  -2 3656.15 175.275  23
  -7   7  -2 3513.93 169.925  13
  -7  -7  -2 3517.52 171.985  23
  -7  -7  -2 3533.12 169.219  13
  -7  -7   2 3429.38 169.005  20
   7   7  -2 3271.22 162.872  39
  -7   7   2 3527.11 168.578  11
  -7  -7  -2 3367.79 176.615  36
  -7   8  -2 5488.48 222.102  23
  -7   8  -2 5425.21 217.534  13
  -7  -8  -2 5546.64 222.522  23
  -7  -8  -2 5143.07 212.418  13
  -7  -8   2 4624.49 203.693  20
   7   8   2 5216.47 216.562  38
   7   8  -2 5227.38 212.574  39
  -7   8   2 5104.07 210.444  11
  -7  -8  -2 5045.53 222.879  36
  -7   9   2 81.6690 33.6504  11
   7   9   2 180.021 46.6229  38
  -7   9  -2 182.598 46.3351  23
  -7  -9  -2 158.375 44.1029  23
  -7   9  -2 175.447 43.5859  13
  -7  -9  -2 96.3010 32.8137  13
   7   9  -2 119.875 37.8446  39
  -7  -9   2 241.405 51.8662  20
  -7  -9  -2 68.4541 34.8153  36
  -7  10  -2 12371.6 374.007  23
  -7  10  -2 12422.1 360.697  13
  -7 -10  -2 12410.8 363.812  23
  -7 -10  -2 12593.3 361.789  13
   7  10  -2 14119.6 415.148  22
   7  10  -2 13046.6 365.448  39
  -7 -10   2 12437.5 363.069  20
  -7 -10  -2 12184.8 374.095  36
   7  10   2 12429.5 368.096  38
  -7  10   2 12374.3 357.770  11
  -7 -11   2 9010.55 305.893  20
  -7  11  -2 9283.40 311.844  23
  -7  11  -2 8896.67 300.565  13
  -7 -11  -2 9044.93 308.170  23
  -7 -11  -2 8720.98 296.703  13
   7  11  -2 9314.82 329.981  22
   7  11   2 8582.99 303.950  38
  -7  11   2 8769.04 303.925  37
   7  11  -2 9111.93 303.145  39
  -7 -11  -2 8501.61 307.449  36
  -7  11   2 8481.50 293.830  11
  -7  12  -2 8487.49 300.937  23
  -7  12  -2 7881.73 284.064  13
  -7 -12  -2 7972.42 289.847  23
  -7 -12  -2 7801.11 281.220  13
   7  12  -2 7881.88 300.447  22
   7  12   2 7909.71 293.949  38
  -7 -12  -2 7413.81 288.861  36
  -7  12   2 7706.83 287.097  37
  -7  12   2 7744.31 282.464  11
  -7 -12   2 7440.74 280.513  20
   7  12  -2 8144.56 287.377  39
  -7  13  -2 1056.97 105.025  23
  -7  13  -2 1049.16 102.420  13
  -7 -13  -2 909.604 95.9148  13
   7  13  -2 986.221 104.399  22
  -7 -13  -2 1058.46 101.982  20
  -7 -13   2 1022.97 104.174  20
  -7  13   2 826.864 94.2728  37
  -7 -13  -2 723.615 91.8199  36
  -7  13   2 902.131 95.0420  11
  -7  13  -2 961.839 101.641  11
   7  13  -2 829.857 92.2572  39
   7  13   2 781.168 94.8975  38
   7  14  -2 1245.11 111.838  39
  -7  14  -2 1115.17 107.759  23
  -7  14  -2 1101.25 106.794  13
  -7 -14  -2 1004.12 100.657  13
   7  14  -2 1150.91 112.261  22
  -7 -14   2 976.267 101.381  20
  -7 -14  -2 1143.67 106.293  20
   7  14   2 1287.74 119.384  38
  -7 -14  -2 973.253 102.288  36
  -7  14   2 1120.21 109.418  37
  -7  14   2 1164.01 109.037  11
  -7  14  -2 1125.42 110.074  11
  -7  15   2 2526.55 159.172  11
   7  15   2 2561.34 167.560  38
  -7  15  -2 2615.13 162.973  23
  -7  15   2 2654.86 165.758  13
  -7  15  -2 2695.86 164.483  13
  -7 -15  -2 2488.30 156.023  13
   7  15  -2 2312.59 155.473  22
  -7 -15   2 2522.66 160.958  20
  -7 -15  -2 2270.54 149.275  20
  -7  15   2 2558.16 163.751  23
  -7  15   2 2442.62 159.294  37
   7  15  -2 2889.49 169.040  39
  -7  15  -2 2509.75 163.538  11
   7  16   2 2918.78 175.762  38
  -7  16   2 2995.48 174.842  37
  -7  16   2 3109.24 177.123  23
  -7  16  -2 2900.54 170.775  23
  -7 -16  -2 2747.94 167.907  23
  -7 -16   2 2865.15 164.456  23
   7  16  -2 2874.45 169.077  22
  -7 -16  -2 3111.26 171.798  13
  -7 -16   2 2714.79 164.377  20
  -7 -16  -2 2788.24 164.107  20
  -7  16   2 2998.12 172.562  11
  -7  16  -2 2913.93 172.805  11
   7  16  -2 3006.61 171.392  39
  -7  17   2 9827.89 321.988  37
   7  17  -2 9919.64 313.206  39
  -7  17  -2 10626.9 326.836  23
  -7 -17  -2 8962.90 303.981  23
   7  17  -2 9119.07 302.980  22
  -7 -17  -2 9553.22 307.918  13
  -7 -17   2 9056.57 305.021  20
   7  17   2 9008.74 313.597  38
  -7  17   2 9790.65 313.891  11
  -7  17  -2 10132.6 325.773  11
  -7 -17  -2 9386.85 307.680  20
   7  18   2 3627.56 186.159  38
  -7  18   2 3960.89 185.917  11
  -7  18  -2 4014.92 187.778  23
  -7  18   2 3997.24 191.999  37
   7  18  -2 3570.24 174.695  22
  -7 -18  -2 3804.95 180.252  13
   7  18  -2 3817.40 181.643  39
  -7 -18   2 3690.82 180.625  20
  -7 -18  -2 3519.13 176.942  20
  -7  18  -2 3868.56 188.791  11
  -7  19   2 24.8246 26.2196  37
   7  19  -2 4.57698 21.3175  39
  -7 -19  -2 41.7681 25.8342  23
   7  19  -2 21.9788 21.8869  22
  -7 -19  -2 57.3159 25.7407  13
  -7 -19   2 18.1529 21.8787  20
  -7 -19  -2 18.6075 25.2397  20
   7  19   2 15.0716 21.6631  38
  -7  19   2 54.9027 24.8239  11
   7  20  -2 127.313 33.9838  39
  -7  20   2 179.175 38.7369  11
   7  20   2 153.831 34.8817  11
  -7 -20  -2 96.6766 31.3488  23
  -7 -20  -2 114.377 31.5150  13
  -7 -20  -2 185.385 40.7281  20
  -7 -20   2 148.955 36.5430  20
   7  20   2 127.193 35.4122  38
  -7  20   2 109.995 36.7680  37
   7  21  -2 1106.36 79.6614  39
  -7 -21  -2 1174.49 84.6524  20
   7  21   2 1000.91 80.1929  38
  -8   0   2 22263.4 500.687  15
  -8   0  -2 22168.9 487.383  23
  -8   0  -2 22576.8 489.841  13
  -8   0  -2 23253.1 496.700  19
  -8   1   2 492.948 67.7066  15
  -8  -1   2 491.482 69.3538  15
  -8   1  -2 556.578 67.0480  23
  -8  -1  -2 527.672 64.5637  23
  -8   1  -2 488.395 63.3099  13
  -8  -1  -2 559.675 66.5099  13
  -8  -1  -2 539.442 68.7961  19
  -8   1  -2 590.190 70.6320  19
  -8   2  -2 14465.9 369.705  19
  -8   2   2 13773.5 374.233  15
  -8  -2   2 14112.9 381.045  15
  -8  -2   2 14115.4 367.890  20
  -8   2  -2 13823.7 369.348  23
  -8  -2  -2 14655.3 374.165  23
  -8   2  -2 14370.5 373.909  13
  -8  -2  -2 14185.2 370.090  13
  -8  -2  -2 14371.0 377.317  19
   8   2   2 14110.7 353.915  38
  -8  -3   2 2002.04 132.662  15
  -8  -3   2 2072.05 131.675  20
   8   3   2 1998.08 122.691  38
  -8   3  -2 2051.40 131.207  23
  -8  -3  -2 2021.08 129.687  23
  -8   3  -2 2001.27 129.992  13
  -8  -3  -2 2170.75 133.795  13
  -8  -3  -2 1963.73 130.773  19
  -8   3  -2 2066.88 128.497  19
  -8   3   2 1919.20 128.196  15
  -8   4   2 287.035 53.1209  15
  -8  -4   2 238.604 49.4943  15
  -8   4  -2 407.566 59.4688  19
  -8  -4   2 324.151 55.6447  20
  -8  -4  -2 421.823 60.0041  23
  -8   4  -2 341.732 55.4714  23
  -8   4  -2 264.363 52.4476  13
  -8  -4  -2 306.326 53.9222  13
   8   4   2 410.941 58.5328  38
  -8   4   2 405.239 60.1635  11
  -8  -4  -2 276.869 53.5249  19
  -8  -4  -2 312.897 57.8143  36
  -8   5  -2 2492.53 140.669  19
  -8   5   2 2202.05 136.925  15
  -8   5   2 2270.80 138.994  11
  -8   5  -2 2308.96 143.891  23
  -8  -5  -2 2407.44 143.675  23
  -8   5  -2 2385.95 144.923  13
  -8  -5  -2 2417.19 144.256  13
  -8  -5   2 2124.13 136.957  20
  -8  -5  -2 2227.58 142.886  19
  -8  -5  -2 2327.99 148.045  36
   8   5   2 2060.84 129.129  38
  -8  -6  -2 4663.73 213.575  19
  -8   6  -2 5070.97 219.693  23
  -8  -6  -2 4992.69 214.684  23
  -8   6  -2 5429.57 224.498  13
  -8  -6  -2 5083.55 213.804  13
   8   6  -2 4998.65 208.356  39
   8   6   2 5035.57 209.731  38
  -8  -6  -2 5034.81 226.687  36
  -8   6   2 5301.23 218.916  11
  -8  -6   2 4905.91 212.896  20
   8   7   2 35.8283 27.0322  38
  -8  -7   2 43.3667 28.6294  20
  -8   7  -2 39.3953 28.8855  23
  -8  -7  -2 75.0891 35.9529  23
  -8   7  -2 43.6252 27.9888  13
  -8  -7  -2 26.0039 22.4289  13
   8   7  -2 44.7151 27.6593  39
  -8   7   2 57.9722 29.3392  11
  -8  -7  -2 35.2142 29.2236  36
  -8   8   2 13030.4 371.742  11
  -8   8  -2 13546.1 393.558  23
  -8   8  -2 13656.8 385.966  13
  -8  -8  -2 13908.4 384.537  23
  -8  -8  -2 13575.2 378.036  13
  -8  -8   2 13000.0 376.555  20
   8   8  -2 13922.2 375.230  39
  -8  -8  -2 13634.0 397.305  36
   8   8   2 14145.9 381.887  38
   8   9   2 172.239 46.9180  38
  -8   9   2 94.9859 38.7389  11
  -8   9  -2 143.929 44.1754  23
  -8  -9  -2 62.3155 35.2754  23
  -8   9  -2 144.090 46.5062  13
  -8  -9  -2 65.6612 36.6950  13
   8   9   2 30.9790 31.8185  39
  -8  -9  -2 56.1182 37.2390  36
  -8  -9   2 172.598 48.5817  20
   8  10   2 14972.3 413.628  38
  -8 -10   2 14616.9 415.015  20
  -8  10  -2 15251.0 435.249  23
  -8  10  -2 16027.9 429.672  13
  -8 -10  -2 15242.0 419.766  23
  -8 -10  -2 15771.6 417.974  13
   8  10  -2 15845.2 459.607  22
   8  10  -2 16125.1 414.697  39
  -8 -10  -2 14826.0 428.604  36
  -8  10   2 15904.1 423.108  11
  -8 -11  -2 4826.34 233.251  36
  -8  11  -2 4641.16 225.241  23
  -8  11  -2 5200.37 233.056  13
  -8 -11  -2 5093.07 229.223  23
  -8 -11  -2 4955.81 222.504  13
   8  11  -2 5347.76 249.577  22
  -8 -11   2 4943.46 227.301  20
   8  11  -2 5084.31 222.062  39
   8  11   2 4772.87 223.079  38
  -8  11  -2 5230.68 237.007  11
  -8  11   2 4888.45 223.885  11
  -8  12  -2 1829.28 139.684  23
  -8  12  -2 1839.66 138.057  13
  -8 -12   2 1619.53 130.749  20
  -8 -12  -2 1479.55 124.289  23
  -8 -12  -2 1667.39 127.529  13
   8  12  -2 1752.46 139.120  22
   8  12  -2 1935.36 137.326  39
  -8 -12  -2 1594.24 134.023  36
  -8  12   2 1576.22 127.081  11
  -8  12  -2 2015.24 146.086  11
   8  12   2 1775.64 137.261  38
  -8  13   2 241.026 58.1082  11
  -8  13  -2 209.125 54.7052  11
  -8  13  -2 243.846 56.1508  23
  -8 -13  -2 130.803 45.6587  23
  -8 -13   2 142.793 43.8657  23
  -8  13  -2 138.819 43.8458  13
   8  13  -2 181.990 50.6566  22
   8  13   2 183.574 54.4246  38
  -8 -13  -2 136.972 44.9673  13
   8  13  -2 205.176 53.1192  39
  -8 -13  -2 185.923 51.7498  36
  -8 -13   2 108.981 42.0015  20
  -8 -14  -2 4111.98 212.238  36
   8  14   2 4441.62 216.953  38
  -8  14   2 4293.18 210.462  23
  -8  14  -2 4818.70 226.604  23
  -8  14  -2 4642.56 217.600  13
  -8 -14  -2 4318.36 209.498  23
  -8 -14   2 3964.14 196.012  23
  -8 -14  -2 4270.21 204.172  13
   8  14  -2 4462.07 214.908  22
  -8  14  -2 4612.35 220.092  11
  -8 -14   2 4127.22 207.674  20
   8  14  -2 4419.50 208.151  39
  -8  14   2 4262.65 208.104  11
   8  15   2 1926.69 137.790  38
  -8 -15  -2 1865.36 130.948  20
  -8  15  -2 1721.72 132.213  11
   8  15  -2 1840.98 131.179  39
  -8  15  -2 1877.73 136.243  23
  -8  15  -2 1850.80 134.474  13
  -8 -15  -2 1654.00 126.007  23
  -8 -15  -2 1719.37 126.153  13
   8  15  -2 1903.46 136.028  22
  -8 -15   2 1697.95 130.199  20
  -8  15   2 1722.36 129.242  11
  -8 -15  -2 1725.35 133.655  36
   8  16  -2 3193.99 167.961  39
  -8 -16   2 2975.07 168.513  20
  -8  16  -2 3520.02 180.235  23
  -8 -16  -2 2820.72 160.893  23
  -8 -16  -2 3136.54 165.454  13
   8  16  -2 3206.08 169.724  22
  -8 -16  -2 3177.68 167.305  20
   8  16   2 2812.68 165.664  38
  -8  16  -2 3109.67 171.870  11
  -8  16   2 2892.69 162.709  11
  -8  17  -2 158.569 43.6797  23
  -8 -17  -2 83.8979 40.7803  23
   8  17  -2 159.201 42.0657  22
  -8 -17  -2 197.783 45.0526  13
  -8  17   2 195.575 47.1688  11
  -8 -17   2 90.4677 38.5992  20
   8  17  -2 207.117 45.2934  39
   8  17   2 141.584 42.8323  38
  -8 -17  -2 129.550 37.3336  20
   8  18  -2 4882.03 192.346  39
  -8  18  -2 5111.47 201.043  23
  -8 -18  -2 4041.80 178.232  23
  -8 -18  -2 4408.01 181.734  13
   8  18  -2 4641.61 184.538  22
   8  18   2 4646.73 196.141  38
  -8 -18  -2 4467.81 186.020  20
  -8 -18   2 4521.05 190.945  20
  -8  18   2 4710.86 190.778  11
  -8  19   2-3.81283 21.2231  11
  -8 -19  -2 7.62281 20.1265  23
  -8 -19  -2-3.63403 22.1585  13
  -8 -19   2 11.7747 21.2937  20
  -8 -19  -2 19.3600 21.5525  20
   8  19  -2 7.58387 20.5724  39
   8  19   2-16.6866 25.9612  38
  -8 -20   2 2068.39 108.894  20
   8  20  -2 2166.20 109.396  39
   8  20   2 2152.57 114.124  38
  -8 -20  -2 2140.05 110.046  20
  -9   0   2 24093.6 555.958  15
  -9   0  -2 24841.2 549.034  23
  -9   0  -2 24689.5 546.202  13
  -9   0  -2 25398.0 548.913  19
  -9  -1  -2 9448.05 307.803  19
  -9  -1   2 9238.37 314.252  15
  -9   1  -2 9269.69 307.831  23
  -9  -1  -2 9683.37 309.454  23
  -9   1  -2 9171.19 305.289  13
  -9  -1  -2 9460.29 307.940  13
  -9   1   2 9277.40 313.481  15
  -9   1  -2 9206.32 302.955  19
  -9   2   2 170.119 45.2429  15
  -9  -2   2 200.909 48.5038  15
  -9   2  -2 260.665 55.2642  23
  -9  -2  -2 296.710 57.0146  23
  -9   2  -2 152.619 44.5377  13
  -9  -2  -2 218.979 49.7916  13
  -9  -2  -2 148.813 43.4386  19
  -9   2  -2 124.877 38.9152  19
  -9   3   2 5522.48 236.068  15
  -9   3  -2 5811.96 240.881  23
  -9  -3  -2 5998.38 239.240  23
  -9  -3  -2 5656.48 237.852  19
  -9   3  -2 5607.34 236.446  13
  -9  -3  -2 6051.15 241.306  13
  -9  -3   2 5499.32 237.979  15
  -9  -3   2 5722.85 233.196  20
  -9   3  -2 5949.12 233.549  19
  -9   4  -2 1509.82 114.701  19
  -9  -4   2 1511.48 119.268  20
  -9   4   2 1369.65 115.161  15
  -9  -4   2 1388.28 117.634  15
   9   4   2 1489.40 111.780  38
  -9   4  -2 1445.30 119.874  23
  -9  -4  -2 1549.86 119.634  23
  -9   4  -2 1348.84 115.596  13
  -9  -4  -2 1505.13 118.671  13
  -9  -4  -2 1551.01 123.926  19
  -9  -4  -2 1482.78 122.028  36
  -9   5   2 104.031 39.1646  15
  -9  -5  -2 49.8643 30.8604  23
  -9   5  -2 97.7551 39.2174  13
  -9  -5  -2 92.7811 37.8384  13
  -9  -5   2 55.6872 33.2597  20
  -9  -5  -2 101.815 38.7506  36
   9   5   2 144.712 39.2975  38
  -9  -6   2 8494.94 297.785  20
   9   6  -2 8565.28 283.485  39
  -9   6  -2 8634.10 305.654  23
  -9  -6  -2 8532.94 295.085  23
  -9   6  -2 8715.57 304.634  13
  -9  -6  -2 8300.99 290.320  13
   9   6   2 8194.77 278.697  38
  -9  -6  -2 8391.82 307.714  36
   9   7   2 6749.04 289.257  39
  -9  -7   2 6825.73 266.381  20
  -9   7  -2 7190.08 279.066  23
  -9  -7  -2 6977.03 264.909  23
  -9   7  -2 7133.65 275.887  13
  -9  -7  -2 7284.17 270.048  13
  -9   7   2 6795.18 264.023  11
   9   7  -2 7322.91 261.276  39
   9   7   2 7069.40 260.119  38
  -9  -7  -2 7037.80 282.682  36
  -9   8  -2 4865.12 227.683  23
  -9   8  -2 4628.97 221.726  13
  -9  -8  -2 4912.40 220.729  23
  -9  -8  -2 4647.54 214.703  13
   9   8  -2 4548.26 205.801  39
   9   8   2 3957.16 215.159  39
  -9   8  -2 4727.94 224.022  11
  -9   8   2 5182.14 228.315  11
  -9  -8  -2 4519.76 226.448  36
   9   8   2 4445.37 206.738  38
  -9  -8   2 4311.54 211.974  20
  -9   9  -2 2111.19 150.495  23
  -9   9  -2 1969.72 142.912  13
  -9  -9  -2 2133.55 145.873  23
  -9  -9  -2 2088.08 142.477  13
   9   9   2 2228.96 146.408  38
  -9  -9   2 2224.57 151.621  20
   9   9  -2 2148.65 140.145  39
   9   9   2 2205.62 155.871  39
  -9  -9  -2 2167.49 155.531  36
  -9   9   2 1991.56 142.840  11
  -9   9  -2 2076.13 147.996  11
   9  10  -2 3230.32 171.115  39
  -9  10  -2 3487.76 190.396  23
  -9  10  -2 3139.84 178.210  13
  -9 -10  -2 3357.31 180.838  23
  -9 -10  -2 2953.88 167.384  13
  -9 -10   2 3047.57 176.360  20
   9  10   2 3037.74 178.644  39
   9  10   2 3208.50 175.192  38
  -9  10   2 3070.25 173.754  11
  -9 -10  -2 3085.72 187.522  36
  -9  10  -2 3180.69 181.614  11
  -9  11   2 302.764 57.1352  11
  -9  11  -2 312.964 62.6624  23
  -9 -11  -2 273.703 56.6843  23
  -9  11  -2 226.366 52.8364  13
   9  11  -2 272.492 63.1657  22
  -9 -11  -2 270.972 54.9542  13
   9  11  -2 212.227 49.3937  39
  -9 -11   2 175.206 49.9641  20
   9  11   2 240.667 54.3934  38
  -9 -11  -2 223.549 55.5792  36
  -9  11  -2 316.708 63.0359  11
  -9 -12  -2 400.391 65.7886  23
  -9  12  -2 369.107 65.7634  23
  -9 -12   2 346.055 60.9312  23
  -9  12  -2 390.579 65.3537  13
   9  12  -2 365.510 68.3863  22
  -9 -12  -2 349.139 60.2991  13
   9  12  -2 452.794 68.8939  39
  -9 -12   2 375.733 66.5449  20
   9  12   2 405.660 68.7251  38
  -9  12  -2 467.751 72.1185  11
  -9 -12  -2 406.898 73.8127  36
  -9  12   2 361.144 63.9730  11
  -9  13  -2 501.522 73.6502  13
  -9 -13  -2 1425.40 114.490  23
  -9  13  -2 416.351 67.9661  23
  -9 -13  -2 1030.94 97.3382  13
   9  13  -2 463.734 71.7767  22
  -9 -13   2 633.085 82.4141  20
   9  13  -2 437.783 66.6827  39
   9  13   2 487.812 71.5247  38
  -9  13   2 823.889 89.8212  11
  -9 -13  -2 568.010 82.5259  36
  -9  13  -2 909.877 96.2969  11
   9  14  -2 13725.7 366.962  39
  -9  14  -2 13916.8 387.411  23
  -9  14  -2 13806.3 384.179  13
  -9 -14  -2 12874.3 364.186  23
  -9 -14  -2 13089.4 363.893  13
   9  14  -2 13333.8 373.683  22
   9  14   2 12976.4 370.796  38
  -9 -14   2 13144.6 378.962  20
  -9  14  -2 13716.0 384.600  11
  -9 -14  -2 12933.2 384.617  36
  -9  14   2 13026.9 368.137  11
  -9  15  -2 4163.54 193.835  11
  -9 -15   2 3484.29 178.971  20
  -9  15  -2 3957.82 189.288  23
  -9  15  -2 3803.45 186.075  13
  -9 -15  -2 3629.03 175.919  23
  -9 -15  -2 3949.31 180.366  13
   9  15  -2 3615.94 175.592  22
   9  15   2 3627.75 180.252  38
   9  15  -2 3764.78 177.161  39
  -9  15   2 3944.22 184.014  11
  -9 -15  -2 3617.21 186.440  36
   9  16  -2 110.150 33.3782  39
  -9  16  -2 159.418 39.4453  23
  -9 -16  -2 108.955 33.4490  23
   9  16  -2 67.1074 28.4173  22
  -9 -16  -2 153.130 36.1405  13
  -9  16   2 159.532 37.6500  11
   9  16   2 57.0260 29.5972  38
  -9 -16   2 67.1691 31.6203  20
  -9 -16  -2 94.3829 34.9950  36
   9  17   2 1774.94 113.610  38
  -9  17  -2 1771.29 114.563  23
  -9 -17   2 1729.73 113.882  20
  -9 -17  -2 1424.31 100.856  23
  -9 -17  -2 1980.01 114.816  13
   9  17  -2 1714.22 106.809  22
   9  17  -2 1772.38 109.086  39
  -9  17   2 1911.42 115.286  11
  -9 -18  -2 462.546 53.6755  23
  -9 -18  -2 609.178 59.5014  13
   9  18  -2 523.457 56.7178  39
  -9 -18   2 510.708 59.0160  20
   9  18   2 608.330 63.5296  38
   9  19  -2 1609.94 89.1477  39
   9  19   2 1684.68 95.3034  38
  -9 -19   2 1507.83 90.4086  20
 -10   0   2 4621.95 222.929  15
 -10   0  -2 4676.80 226.543  15
 -10   0  -2 4887.12 221.871  23
 -10   0  -2 5058.31 226.267  13
 -10   0  -2 4841.52 220.042  19
 -10   1   2 1357.95 118.818  15
 -10  -1   2 1401.90 121.616  15
 -10   1  -2 1339.19 121.895  15
 -10  -1  -2 1370.24 123.360  15
 -10   1  -2 1365.54 117.233  23
 -10  -1  -2 1368.87 116.423  23
 -10   1  -2 1446.18 120.109  13
 -10  -1  -2 1461.52 119.621  13
 -10  -1  -2 1428.89 121.000  19
 -10   1  -2 1316.77 114.591  19
 -10   2   2 134.141 47.4252  15
 -10  -2   2 160.091 46.0153  15
 -10   2  -2 316.041 63.4512  15
 -10  -2  -2 183.104 52.1571  15
 -10   2  -2 119.457 40.0714  23
 -10  -2  -2 138.935 43.8619  23
 -10   2  -2 94.1880 39.4950  13
 -10  -2  -2 137.587 42.2488  13
 -10  -2  -2 159.603 46.5648  19
 -10   2  -2 184.110 48.1409  19
 -10   3   2 3327.50 185.902  15
 -10  -3   2 3600.34 195.022  15
 -10   3  -2 3689.19 199.178  15
 -10  -3  -2 3657.27 199.890  15
 -10  -3  -2 3323.88 186.531  19
 -10   3  -2 3457.82 189.115  23
 -10  -3  -2 3912.02 194.260  23
 -10   3  -2 3749.50 195.758  13
 -10  -3  -2 3873.21 195.428  13
 -10   4   2 29590.5 643.994  15
 -10   4  -2 31130.2 664.125  15
 -10  -4  -2 29491.5 652.145  15
 -10   4  -2 31739.3 663.517  23
 -10  -4  -2 32748.5 655.310  23
 -10   4  -2 31943.8 663.092  13
 -10  -4  -2 33028.2 658.503  13
 -10  -4   2 30928.3 657.965  15
 -10   5   2 252.941 53.1225  15
 -10  -5   2 140.614 44.4280  15
 -10   5  -2 225.022 54.1155  15
 -10  -5  -2 175.567 47.1237  15
 -10   5  -2 330.595 63.5977  23
 -10  -5  -2 177.824 47.9595  23
 -10   5  -2 261.076 59.0747  13
 -10  -5  -2 238.873 53.9694  13
 -10  -5   2 239.509 55.0358  20
 -10  -5  -2 225.375 53.4781  36
 -10   6  -2 5719.22 250.467  23
 -10  -6  -2 6336.19 250.072  23
 -10   6  -2 6012.03 252.943  13
 -10  -6  -2 6184.81 248.148  13
 -10  -6   2 5716.79 241.398  20
 -10  -6  -2 6119.46 262.330  36
 -10  -7   2 1174.44 109.644  20
 -10   7  -2 1577.85 128.839  23
 -10  -7  -2 1470.02 118.828  23
 -10   7  -2 1384.01 120.546  13
 -10  -7  -2 1347.64 114.432  13
  10   7   2 1346.49 108.390  38
  10   7  -2 1378.56 110.458  39
  10   7   2 1039.36 123.646  39
 -10  -7  -2 1379.54 125.062  36
 -10   8  -2 3424.93 190.827  23
 -10   8  -2 3238.06 183.462  13
 -10  -8  -2 3568.95 183.749  23
 -10  -8  -2 3367.09 179.771  13
  10   8   2 2917.04 162.129  38
  10   8  -2 3085.70 165.761  39
  10   8   2 3117.59 184.924  39
 -10  -8   2 3136.48 178.080  20
 -10  -8  -2 3389.26 194.386  36
 -10   9  -2 2580.38 165.107  23
 -10   9  -2 2390.27 156.607  13
 -10  -9  -2 2606.67 155.957  23
 -10  -9  -2 2580.43 155.478  13
  10   9  -2 2509.78 165.369  22
 -10  -9   2 2384.02 153.742  20
  10   9  -2 2617.37 151.369  39
  10   9   2 2524.35 162.261  39
  10   9   2 2291.13 142.983  38
 -10  -9  -2 2255.63 159.661  36
 -10 -10  -2 364.989 66.8436  36
 -10  10  -2 426.699 70.5192  13
 -10  10  -2 321.845 64.1600  23
 -10 -10  -2 380.416 64.1747  23
 -10 -10  -2 400.068 64.0066  13
 -10 -10   2 395.880 66.0019  20
  10  10  -2 513.232 80.3759  22
  10  10   2 492.733 74.4297  39
  10  10  -2 327.957 58.7598  39
  10  10   2 506.311 69.8250  38
 -10  11   2 5548.11 228.976  11
 -10  11  -2 5790.84 245.729  23
 -10  11  -2 5557.57 237.283  13
 -10 -11  -2 5801.90 231.576  23
 -10 -11  -2 5660.34 228.814  13
  10  11  -2 5677.50 242.674  22
  10  11  -2 5401.94 216.408  39
 -10 -11   2 5171.77 228.585  20
  10  11   2 5738.17 235.275  39
  10  11   2 5419.45 221.267  38
 -10  11  -2 5873.08 241.527  11
 -10 -11  -2 5453.19 244.705  36
 -10  12  -2 8045.49 283.892  11
  10  12  -2 8527.30 271.838  39
 -10  12  -2 8248.64 293.618  23
 -10  12  -2 8279.33 287.191  13
 -10 -12  -2 8182.30 274.665  23
 -10 -12  -2 8457.66 277.296  13
  10  12  -2 8414.65 285.843  22
  10  12   2 7697.37 266.369  38
 -10 -12   2 7961.25 281.716  20
 -10 -12  -2 8045.47 296.602  36
 -10  12   2 8396.16 281.029  11
 -10  13  -2 556.116 74.0035  23
 -10  13  -2 812.314 87.5308  13
 -10 -13  -2 680.914 78.5088  23
 -10 -13  -2 760.007 80.7253  13
  10  13  -2 781.461 83.6383  22
 -10  13   2 821.134 86.1595  11
  10  13   2 708.025 77.5827  38
 -10 -13   2 746.311 84.1149  20
  10  13  -2 768.547 78.6336  39
 -10 -13  -2 824.505 90.9604  36
 -10 -14  -2 4449.81 202.987  36
 -10 -14   2 4261.86 191.253  20
 -10  14   2 4566.59 190.269  11
  10  14  -2 4726.24 187.145  39
 -10  14  -2 4693.46 199.506  23
 -10  14  -2 4690.02 197.513  13
 -10 -14  -2 4707.06 191.130  23
 -10 -14  -2 4455.83 184.958  13
  10  14  -2 4758.23 192.702  22
  10  14   2 4159.20 181.600  38
 -10  15  -2 1540.22 107.219  23
 -10  15  -2 1606.42 109.496  13
 -10 -15  -2 1362.65 96.6534  23
 -10 -15  -2 1465.69 99.8176  13
  10  15  -2 1454.28 99.3223  22
 -10 -15   2 1411.91 103.689  20
  10  15  -2 1485.81 98.4643  39
 -10 -15  -2 1362.96 107.156  36
  10  15   2 1479.59 101.870  38
 -10 -16   2 9927.44 271.993  20
 -10  16  -2 8666.20 254.535  23
 -10 -16  -2 8807.58 247.105  23
 -10 -16  -2 9995.98 257.942  13
  10  16  -2 9177.83 248.235  22
  10  16  -2 10094.3 259.060  39
  10  16   2 9123.34 255.878  38
 -10 -16  -2 9167.29 270.045  36
 -10 -17   2-3.31704 17.0225  20
  10  17  -2 5.93415 14.7719  39
  10  17   2 3.16416 16.2379  38
 -11   0   2 9705.97 332.001  15
 -11   0  -2 9742.44 339.281  15
 -11   0  -2 10277.8 330.378  23
 -11   0  -2 10767.5 337.481  13
 -11   0  -2 10025.7 327.648  19
 -11   1   2 3481.22 191.129  15
 -11  -1   2 3561.97 194.851  15
 -11   1  -2 3705.44 200.958  15
 -11  -1  -2 3683.20 200.166  15
 -11   1  -2 3625.04 190.652  23
 -11  -1  -2 3718.93 190.255  23
 -11   1  -2 3384.62 183.677  13
 -11  -1  -2 3804.40 192.535  13
 -11  -1  -2 3470.62 186.222  19
 -11   1  -2 3589.52 185.918  19
 -11   2   2-6.07115 31.1576  15
 -11   2  -2 12.7179 31.6601  15
 -11  -2  -2 44.4364 37.0607  15
 -11   2  -2 29.8891 25.7758  23
 -11  -2  -2 45.9285 30.3178  23
 -11   2  -2 29.2777 27.2713  13
 -11  -2  -2 68.1777 34.6443  13
 -11  -2   2 6.11473 31.3812  15
 -11   3   2 16001.8 436.605  15
 -11  -3   2 15717.2 436.156  15
 -11   3  -2 17025.5 456.770  15
 -11  -3  -2 16258.3 447.802  15
 -11   3  -2 17233.1 449.488  23
 -11  -3  -2 18343.9 450.741  23
 -11   3  -2 17095.0 448.329  13
 -11  -3  -2 17186.0 440.260  13
 -11  -4   2 4020.95 202.252  15
 -11   4  -2 4131.25 208.192  15
 -11  -4  -2 3979.09 204.964  15
 -11   4  -2 3997.05 202.451  23
 -11  -4  -2 4394.21 204.383  23
 -11   4  -2 4352.61 210.155  13
 -11  -4  -2 4331.33 205.079  13
 -11   4   2 4048.40 200.620  15
 -11   5   2 4101.80 198.588  15
 -11  -5   2 4350.66 204.341  15
 -11   5  -2 4180.42 207.211  15
 -11  -5  -2 4515.14 213.744  15
 -11   5  -2 4535.88 216.492  23
 -11  -5  -2 4796.80 211.583  23
 -11   5  -2 4590.34 215.887  13
 -11  -5  -2 4473.28 205.733  13
  11   5   2 3976.56 213.197  39
 -11  -6  -2 1996.94 143.693  36
 -11   6  -2 2121.89 148.499  23
 -11  -6  -2 2180.17 141.308  23
 -11   6  -2 2055.21 142.116  13
 -11  -6  -2 2068.13 137.772  13
  11   6   2 1841.87 144.678  39
 -11   7  -2 499.373 74.5166  23
 -11  -7  -2 461.005 67.4295  23
 -11  -7  -2 431.450 64.3438  13
 -11   7  -2 355.853 63.2736  13
 -11  -7  -2 364.368 65.1971  36
  11   7   2 402.265 69.0051  39
 -11   8  -2 2131.21 144.174  23
 -11   8  -2 1857.54 134.971  13
 -11  -8  -2 1807.16 125.273  23
 -11  -8  -2 1890.30 128.337  13
  11   8  -2 1903.42 141.615  22
 -11  -8   2 1871.32 130.132  20
  11   8  -2 1693.94 115.217  39
  11   8   2 1840.03 132.527  39
 -11  -8  -2 1792.81 137.292  36
 -11   9  -2 5704.81 243.085  23
 -11   9  -2 6055.57 240.948  13
 -11  -9  -2 6428.94 236.083  23
 -11  -9  -2 6288.41 235.219  13
  11   9  -2 6565.82 252.440  22
 -11  -9   2 6087.58 234.622  20
  11   9  -2 5732.16 214.267  39
  11   9   2 6134.24 241.816  39
 -11  -9  -2 5787.69 248.600  36
  11  10   2 29.6339 30.1230  39
 -11  10  -2 21.5710 30.7659  23
 -11 -10  -2 75.5797 32.2097  23
 -11  10  -2 62.2611 34.7826  13
  11  10  -2 90.2398 38.9735  22
 -11 -10  -2 98.3410 35.9360  13
  11  10  -2 42.8365 26.6667  39
 -11 -10   2 63.5644 31.6298  20
 -11 -10  -2 74.1542 34.7877  36
 -11  11  -2 14627.1 376.988  13
 -11 -11  -2 15134.8 366.265  23
 -11 -11  -2 14648.4 362.158  13
  11  11  -2 15347.8 374.788  22
 -11 -11   2 14338.8 367.915  20
  11  11  -2 14566.8 348.364  39
  11  11   2 14362.7 362.167  39
  11  11   2 13888.2 346.964  38
 -11 -11  -2 14132.4 389.740  36
 -11  12  -2 1441.95 107.878  23
 -11  12  -2 1908.07 121.472  13
 -11 -12  -2 1865.36 113.866  23
 -11 -12  -2 1931.98 116.332  13
  11  12  -2 1752.37 112.779  22
 -11 -12   2 1843.21 118.192  20
  11  12  -2 1777.24 107.848  39
  11  12   2 1560.15 102.936  38
 -11 -12  -2 1687.16 123.187  36
 -11 -13   2 108.623 33.2415  20
 -11  13  -2 84.2651 33.1930  23
 -11 -13  -2 173.096 38.6447  23
 -11  13  -2 144.290 37.0254  13
  11  13  -2 90.1831 30.3393  22
 -11 -13  -2 118.753 32.3601  13
  11  13  -2 112.899 31.3882  39
 -11 -13  -2 121.823 35.9744  36
  11  13   2 112.512 32.9140  38
 -11  14  -2 4008.85 163.823  23
 -11  14  -2 4867.15 177.980  13
 -11 -14  -2 4433.61 162.255  23
 -11 -14  -2 4738.61 167.595  13
  11  14  -2 4522.28 163.253  22
  11  14   2 4514.57 163.766  38
 -11 -14  -2 4475.49 184.148  36
 -11 -14   2 4920.19 178.550  20
  11  14  -2 4712.82 163.544  39
  11  15   2 534.076 52.7783  38
  11  15  -2 543.621 51.6425  22
 -11 -15   2 579.145 57.8297  20
  11  15  -2 526.485 51.6112  39
 -12   0   2 12370.3 361.191  15
 -12   0  -2 12236.5 370.334  15
 -12   0  -2 12600.0 356.937  23
 -12   0  -2 12777.2 358.155  13
 -12   1   2 5104.87 223.274  15
 -12  -1   2 5309.60 227.296  15
 -12   1  -2 5435.48 236.923  15
 -12  -1  -2 5477.12 237.272  15
 -12   1  -2 5582.24 226.899  23
 -12  -1  -2 5917.88 230.893  23
 -12   1  -2 5891.42 232.141  13
 -12  -1  -2 6212.21 236.533  13
 -12   2   2 6699.07 255.686  15
 -12  -2   2 6614.69 254.382  15
 -12   2  -2 6648.94 261.478  15
 -12  -2  -2 6807.49 264.392  15
 -12   2  -2 6985.89 257.692  23
 -12  -2  -2 7216.29 255.781  23
 -12   2  -2 7402.05 263.271  13
 -12  -2  -2 7074.89 254.693  13
  12   3   2 538.026 77.8966  39
 -12   3   2 448.461 67.1796  15
 -12  -3   2 477.706 69.1781  15
 -12   3  -2 484.732 69.2982  15
 -12  -3  -2 494.342 70.4686  15
 -12  -3  -2 425.820 62.3688  23
 -12  -3  -2 440.102 65.5019  13
 -12   3  -2 442.038 68.1323  23
 -12   3  -2 432.558 66.9949  13
 -12   4   2 5916.46 232.169  15
 -12  -4   2 5786.90 230.339  15
 -12   4  -2 5791.62 236.567  15
 -12  -4  -2 6236.02 243.055  15
 -12   4  -2 5678.83 230.438  23
 -12  -4  -2 6460.55 236.093  23
 -12   4  -2 5977.96 234.709  13
 -12  -4  -2 6565.63 238.187  13
  12   4   2 4924.58 235.584  39
 -12   5   2 1346.84 107.353  15
 -12  -5   2 1287.02 104.355  15
 -12   5  -2 1211.53 103.880  15
 -12  -5  -2 1159.30 102.029  15
 -12   5  -2 1452.21 113.844  23
 -12  -5  -2 1467.21 109.006  23
 -12   5  -2 1441.63 113.006  13
 -12  -5  -2 1385.49 106.622  13
  12   5   2 1285.99 107.124  39
 -12   6  -2 4890.58 210.772  23
 -12  -6  -2 5172.24 203.841  23
 -12   6  -2 4920.76 206.889  13
 -12  -6  -2 5316.48 207.275  13
  12   6   2 4641.85 201.430  39
 -12   7  -2 4444.43 198.064  23
 -12  -7  -2 5097.44 198.413  23
 -12   7  -2 5117.26 206.865  13
 -12  -7  -2 5197.65 201.258  13
  12   7  -2 4688.10 206.478  22
  12   7   2 4656.22 197.206  39
 -12  -7  -2 4769.63 207.781  36
 -12   8  -2 9690.86 288.026  13
 -12  -8  -2 9822.63 276.921  23
 -12  -8  -2 9204.40 271.016  13
  12   8  -2 10027.2 292.141  22
  12   8   2 8866.70 272.971  39
 -12  -8  -2 9129.19 292.192  36
 -12   9  -2 35.7399 26.6893  23
 -12  -9  -2 118.990 33.8619  23
 -12   9  -2 56.0868 29.4322  13
  12   9  -2 155.777 39.5374  22
 -12  -9  -2 110.209 33.6034  13
  12   9  -2 134.887 32.8025  39
  12   9   2 152.305 38.3555  39
 -12  -9  -2 67.2000 33.8134  36
 -12  10  -2 2635.50 134.637  13
 -12 -10  -2 2689.81 129.447  23
 -12 -10  -2 2663.57 129.365  13
  12  10  -2 2490.35 126.912  22
  12  10  -2 2445.57 117.025  39
  12  10   2 2460.10 125.642  39
 -12  11  -2 93.3442 29.8087  23
 -12 -11  -2 140.481 32.0256  23
 -12  11  -2 218.559 39.8231  13
  12  11  -2 163.547 34.3021  22
 -12 -11  -2 182.230 34.7927  13
  12  11  -2 153.576 31.6302  39
  12  11   2 153.596 33.2940  39
  12  12  -2 3464.90 133.841  22
  12  12  -2 3293.48 126.510  39
  12  13  -2 6550.59 176.973  39
 -13   0   2 1635.40 112.309  15
 -13   0  -2 1811.18 121.154  15
 -13   0  -2 1753.24 112.817  23
 -13   0  -2 1729.78 111.076  13
  13   0   2 1539.76 114.765  39
 -13   1   2 89.4580 32.4927  15
 -13  -1   2 147.766 38.2343  15
 -13   1  -2 70.1742 30.8438  15
 -13  -1  -2 126.200 38.1744  15
 -13   1  -2 134.065 38.6975  23
 -13  -1  -2 157.129 38.5394  23
 -13   1  -2 164.626 39.0376  13
 -13  -1  -2 203.507 41.7982  13
  13   1   2 78.4034 35.9890  39
  13  -1   2 109.036 38.0255  39
  13   2   2 4.31928 20.8219  39
 -13   2   2 43.8141 26.7163  15
 -13  -2   2 39.5094 25.0395  15
 -13   2  -2 36.7637 24.9325  15
 -13  -2  -2 27.5217 26.7789  15
 -13   2  -2-20.9229 25.5162  23
 -13  -2  -2 12.1519 25.2088  23
 -13   2  -2 49.2174 25.5250  13
 -13  -2  -2 3.99271 28.1125  13
 -13   3   2 9362.83 274.951  15
 -13  -3   2 9419.07 275.659  15
 -13   3  -2 8677.96 272.645  15
 -13  -3  -2 9225.46 278.244  15
 -13   3  -2 8205.30 257.879  23
 -13  -3  -2 9131.67 261.896  23
 -13   3  -2 10310.9 281.483  13
 -13  -3  -2 10013.2 272.572  13
  13   3   2 9131.71 270.776  39
 -13   4   2-4.02060 20.0170  15
 -13  -4   2-4.02959 22.4297  15
 -13   4  -2-4.25426 24.2651  15
 -13  -4  -2 4.23626 21.7398  15
 -13   4  -2-4.06609 25.8054  23
 -13  -4  -2-11.4407 24.6639  23
 -13   4  -2-3.95542 20.8870  13
 -13  -4  -2-3.76560 22.9608  13
  13   4   2 20.1080 24.0055  39
 -13   5   2 1010.60 82.5837  15
 -13   5  -2 1009.98 83.6572  15
 -13   5  -2 784.221 74.8776  23
 -13  -5  -2 1062.25 82.4417  23
 -13   5  -2 1171.31 88.5450  13
 -13  -5  -2 1185.88 86.6977  13
  13   5  -2 1052.86 87.0628  22
  13   5   2 1189.58 88.3748  39
 -13   6  -2 75.4549 30.1188  23
 -13  -6  -2 103.788 29.2574  23
 -13   6  -2 186.205 38.0611  13
  13   6  -2 175.568 37.6184  22
 -13  -6  -2 249.796 41.1101  13
  13   6   2 235.148 42.5150  39
 -13  -7  -2 571.086 57.3414  23
 -13   7  -2 554.010 58.9272  13
 -13  -7  -2 619.123 60.2419  13
  13   7  -2 498.531 56.7165  22
  13   7   2 576.207 58.9255  39
  13   8  -2 1477.16 88.4334  22
  13   8   2 1351.98 85.4619  39
  13   9  -2 585.869 53.5919  22
  13   9   2 530.263 51.6190  39
 -14   0   2 796.620 66.1986  15
 -14   0  -2 868.645 69.5601  15
  14   0   2 876.956 66.3614  39
 -14   1   2 110.440 27.5601  15
 -14  -1   2 82.8543 24.4853  15
 -14   1  -2 111.123 27.9681  15
 -14  -1  -2 101.597 27.4037  15
  14   1   2 120.921 28.0129  39
  14  -1   2 99.1389 26.4479  39
 -14  -2   2 4359.98 152.589  15
 -14   2   2 4280.51 152.026  15
 -14   2  -2 4328.14 154.508  15
 -14  -2  -2 4189.74 151.924  15
  14   2  -2 3709.05 145.399  22
  14   2   2 4149.81 145.366  39
  14  -2   2 4143.86 146.887  39
  14   3  -2 15.9107 17.1512  22
  14   3   2 18.7927 17.0394  39
   0   0  -3 29.2840 11.9329   4
   0   0  -3 13.1481 10.6319  32
   0   0   3 8.79525 9.03033  32
   0   0   3 1.70836 12.2171  24
   0   0   3 15.7802 13.6715   6
   0   0  -3 5.65513 10.7544   9
   0  -1  -3 264460. 3214.98   4
   0   1   3 265268. 3178.70  33
   0  -1   3 263426. 3175.00  33
   0   1  -3 267532. 3176.26  32
   0  -1  -3 268288. 3196.24  32
   0   1   3 265366. 3207.64   6
   0  -1   3 265840. 3208.08   6
   0  -1  -3 263645. 3208.78  25
   0   1  -3 269126. 3216.25  25
   0  -1   3 249799. 3214.42  24
   0   1   3 283154. 3181.66  24
   0  -1  -3 265124. 3200.74   9
   0   1  -3 264351. 3200.97   9
   0  -2  -3 16.8059 11.1473   9
   0  -2  -3 33.9506 15.8469   4
   0   2  -3 9.59515 8.00365  32
   0   2   3 12.4925 11.1974  31
   0  -2  -3 14.1977 12.6232  25
   0   2  -3 48.7358 15.6035  25
   0   2  -3 5.62889 10.7029   9
   0  -2   3 6.26362 15.1535  24
   0   2   3 5.97999 10.5270   6
   0  -2   3 7.94140 12.1066   6
   0   2  -3 16.9564 12.3747   3
   0  -2   3-2.99902 11.5060  33
   0   3   3 446.329 37.5043  27
   0  -3   3 446.202 34.4393  33
   0  -3  -3 447.946 40.0442  32
   0   3   3 358.409 32.6552  31
   0   3  -3 396.617 38.6254   3
   0   3   3 396.810 37.2282   6
   0  -3   3 404.278 37.8231   6
   0   3   3 401.763 39.1715  26
   0   3  -3 420.548 39.9308  25
   0  -3   3 382.499 40.6881  24
   0  -3  -3 363.558 34.5214   9
   0   3  -3 392.860 35.7284   9
   0  -3   3 439.943 39.8535   8
   0  -3  -3 417.657 39.6255   4
   0  -4   3 57.5730 15.0291  33
   0  -4  -3 13.5693 13.7910  32
   0   4   3 18.8612 13.2811  31
   0  -4  -3 13.6146 12.6317   4
   0  -4   3 41.2364 16.2089   8
   0   4   3 1.85647 9.52880  27
   0   4   3 2.39373 12.9880  26
   0   4  -3 35.4773 14.6046  25
   0   4   3 8.17427 11.3764   6
   0  -4   3 2.02454 10.0810   6
   0   4  -3 31.7401 15.1970   3
   0  -4   3 32.4504 19.4033  24
   0  -5   3 94420.1 1178.27  33
   0  -5  -3 92526.0 1222.01  32
   0   5   3 89140.4 1199.20  31
   0   5   3 92508.6 1198.39   6
   0   5   3 92226.1 1232.35  26
   0   5  -3 92962.9 1221.72   3
   0   5  -3 90147.3 1211.16  25
   0  -5   3 99922.8 1249.90  24
   0  -5   3 93376.3 1213.09   8
   0  -5  -3 95823.8 1224.17   4
   0  -6   3 33.6941 16.6795   8
   0  -6  -3-2.55174 13.8454   4
   0  -6  -3 28.9496 16.3794  32
   0   6   3 5.00503 13.5783  31
   0   6   3 20.2922 17.6771  26
   0  -6   3 8.89479 18.8180  24
   0   6  -3 2.68177 12.0365   3
   0   7  -3 21080.0 386.338  16
   0  -7  -3 20957.1 394.095  32
   0   7   3 19780.6 386.766  31
   0   7   3 20751.2 405.289  26
   0  -7  -3 21453.8 391.275   4
   0   7  -3 20884.7 395.877   3
   0  -7   3 21182.3 383.227   8
   0  -8  -3 3.08025 16.7124  32
   0   8   3 16.2281 19.7912  31
   0   8   3 87.1534 29.1076  26
   0  -8   3 10.5129 20.4588  24
   0  -8  -3 26.3123 18.5555   4
   0   8  -3 15.7710 14.1562   3
   0   8  -3 2.90405 13.0338  16
   0  -8   3 28.0453 18.1390   8
   0   9  -3 59790.5 885.782  16
   0   9   3 60450.1 923.520  26
   0   9   3 58463.0 909.467  31
   0  -9   3 61951.2 943.139  24
   0  -9  -3 59763.2 892.795  32
   0   9  -3 59117.6 898.882   3
   0  -9   3 59869.9 882.965   8
   0  -9  -3 62146.6 896.913   4
   0 -10  -3 7.07315 13.9200   4
   0  10   3 4.13918 14.5719  31
   0 -10   3 28.0218 16.8852  30
   0 -10  -3 3.60734 13.4699  30
   0  10   3 12.6227 17.3692  26
   0 -10   3-8.15256 21.5254  24
   0  10  -3 11.2868 14.8083   3
   0  10  -3 31.0452 18.2155  16
   0 -10   3 3.41782 13.4526   8
   0  11  -3 248.267 43.2557  39
   0  11  -3 191.682 36.2484  10
   0  11  -3 239.569 42.8180  22
   0  11   3 187.691 42.7102  21
   0  12  -3 19.1631 18.4775  10
   0  12   3 18.6462 22.4730  10
   0  12  -3 12.6524 19.6432  22
   0  12   3 9.90357 20.4433  21
   0  13  -3 103794. 1430.02  10
   0  13   3 100298. 1474.93  10
   0  13  -3 102690. 1451.54  22
   0  13   3 98821.3 1488.76  21
   0  13  -3 96753.2 1439.97  39
   0  14  -3 8.85877 18.2866  10
   0  14   3 10.6851 23.9770  10
   0  14   3 5.74376 23.7120  21
   0  14  -3 39.3628 26.6958  39
   0  15  -3 7990.47 264.395  10
   0  15   3 7586.25 282.952  10
   0  15  -3 7901.42 275.639  22
   0  15   3 7515.43 289.325  21
   0  16  -3 49.2538 28.0930  10
   0  16   3-5.91310 23.2737  10
   0  16  -3 5.59366 22.0164  22
   0  16   3-6.37718 28.6186  21
   0  17  -3 2280.70 142.291  10
   0  17   3 2326.61 156.380  10
   0  17  -3 2289.73 150.823  22
   0  17   3 2426.87 165.065  21
   0 -18   3 12.2537 26.4164  34
   0  18  -3 5.18303 26.5984  10
   0  18   3-6.15009 31.5612  10
   0  18  -3-5.91830 26.5593  22
   0  19  -3 16545.4 411.937  10
   0  19   3 15760.4 428.464  10
   0  19  -3 15940.9 425.718  22
   0 -20   3 5.69860 31.7205  34
   0  20  -3 9.97729 24.8373  10
   0  20   3 57.3557 34.2370  10
   0  20  -3 11.3670 30.0130  22
   0  21  -3 33295.7 637.207  10
   0  21   3 32778.0 660.145  10
   0  21  -3 33410.6 660.378  22
   0  22  -3 12.7803 21.8636  10
   0  22   3 4.78988 23.0910  10
   0  22  -3 62.5270 28.7112  22
   0  23  -3 67.4376 27.2063  10
   0  23   3 95.4194 29.2247  10
   0  24  -3 6.29311 14.6546  10
   0  24   3 33.9119 22.3353  10
   1   0  -3 115422. 1389.36   4
  -1   0  -3 108125. 1386.28   4
   1   0   3 109507. 1373.63  33
   1   0  -3 107422. 1361.80  32
  -1   0   3 107989. 1383.15   6
  -1   0  -3 112563. 1377.61  25
   1   0  -3 108507. 1392.76  25
  -1   0  -3 109918. 1361.54  32
   1   0  -3 105866. 1377.88   9
   1  -1  -3 483.529 41.1651   4
  -1  -1  -3 445.163 40.1254   4
   1   1   3 500.278 41.2694  33
   1  -1   3 465.407 38.9499  33
  -1   1  -3 433.418 34.6046  32
  -1  -1  -3 464.271 38.8126  32
   1   1  -3 504.006 36.9962  32
  -1  -1   3 409.180 39.0710   6
  -1   1   3 393.155 38.1731   6
  -1   1   3 614.263 41.7025  26
  -1   1  -3 416.096 37.6679  25
   1  -1  -3 445.306 41.4919  25
   1   1  -3 419.920 40.2647  25
   1  -1   3 495.795 39.3853  24
   1   1   3 426.799 34.3728  24
  -1  -1   3 450.312 39.8891  24
   1  -1  -3 469.988 40.0314   9
   1   1  -3 455.285 39.6771   9
   1  -1  -3 407.974 36.8296  32
   1   2   3 70211.3 936.292  33
  -1  -2  -3 69579.8 934.282  32
   1   2  -3 67910.0 897.398  32
   1   2  -3 70416.6 940.141   3
  -1   2  -3 68728.5 939.873   3
  -1   2   3 70198.0 939.024  27
  -1   2   3 67991.5 921.802  26
   1  -2  -3 69468.9 942.203  25
  -1   2  -3 71814.7 935.811  25
   1   2  -3 69613.0 950.631  25
   1  -2   3 76201.2 943.896  24
  -1  -2   3 74408.2 949.362  24
  -1   2   3 68101.4 935.864   6
  -1   2  -3 68904.5 896.742  32
   1  -2  -3 68462.7 931.635   9
   1   2  -3 67800.6 930.687   9
   1  -2  -3 67876.3 933.250  32
  -1  -2   3 68474.6 936.050   6
   1  -2   3 69806.3 924.232  33
   1  -2  -3 68684.4 938.767   4
  -1  -2  -3 69643.3 941.931   4
   1  -3  -3 495.897 43.5357  32
   1   3  -3 416.493 39.2817   3
  -1   3  -3 587.689 46.8449   3
  -1   3   3 419.401 39.2125  27
  -1  -3   3 496.430 42.8371   6
  -1   3   3 441.995 40.0578   6
  -1   3   3 520.586 42.9463  26
   1  -3  -3 483.933 42.5993  25
  -1   3  -3 517.115 42.2093  25
   1   3  -3 598.803 49.1646  25
   1  -3   3 472.536 42.4761  24
  -1  -3   3 529.282 46.5603  24
   1  -3  -3 414.253 38.2970   9
   1   3  -3 497.899 41.7917   9
  -1  -3  -3 520.291 44.2372  32
  -1  -3   3 422.822 39.8783   8
   1  -3   3 494.594 42.5964   8
   1  -3   3 484.758 39.1654  33
   1  -3  -3 459.836 41.4577   4
  -1  -3  -3 437.980 40.9679   4
   1  -4   3 1132.43 61.5117  33
  -1  -4  -3 1120.08 66.8469  32
   1  -4  -3 1130.95 67.5840  32
  -1   4  -3 1101.95 62.8153   7
  -1  -4  -3 1122.52 63.1119   7
  -1   4   3 1113.39 59.9184  31
   1   4  -3 1051.95 63.8085   3
  -1   4  -3 1141.89 66.6711   3
  -1   4   3 1211.31 66.1298  27
  -1  -4   3 1141.14 64.5936   6
  -1   4   3 1181.30 65.4715   6
  -1   4   3 1126.62 67.5030  26
   1  -4  -3 1247.45 69.5398  25
  -1   4  -3 1124.18 62.1071  25
   1   4  -3 1185.00 70.8975  25
   1  -4   3 955.057 71.0495  24
  -1  -4   3 1217.27 73.4137  24
   1  -4  -3 1133.46 62.2578   9
   1   4  -3 1086.03 61.7474   9
  -1  -4   3 1135.27 66.4645  18
  -1  -4   3 1189.21 66.4168   8
   1  -4   3 1093.67 64.2264   8
  -1  -4  -3 1089.49 65.9682   4
   1  -4  -3 1172.98 66.9914   4
   1   5   3 1269.59 64.8060  29
  -1  -5  -3 1427.84 77.6667  32
  -1   5  -3 1404.32 71.0014   7
   1  -5  -3 1263.69 73.6527  32
  -1   5   3 1340.32 70.7299  31
   1   5   3 1226.58 71.5988  31
   1   5   3 1366.17 70.1466   6
  -1   5   3 1473.15 75.8255  27
   1  -5   3 1344.07 73.1646   8
  -1   5   3 1296.61 68.9817   6
  -1   5   3 1310.49 76.3335  26
   1   5  -3 1319.68 74.4625   3
  -1   5  -3 1326.57 74.6463   3
   1  -5  -3 1464.82 77.4687  25
   1   5  -3 1358.25 77.2517  25
   1  -5   3 1445.34 71.5570  33
   1  -5  -3 1359.42 75.0362   4
   1  -5   3 1502.18 83.8407  24
  -1  -5   3 1319.18 83.0902  24
   1   5  -3 1204.93 65.2717   9
  -1  -5   3 1390.20 73.7397   8
  -1  -5  -3 1425.84 77.5121   4
  -1  -5   3 1400.46 74.7224  18
  -1   5  -3 1277.36 73.3069  17
  -1   6  -3 34867.8 550.537  16
   1  -6   3 35123.4 537.708  33
  -1  -6  -3 34355.3 557.852  32
   1  -6  -3 33633.6 556.742  32
  -1   6   3 33787.5 545.930  31
   1   6   3 33389.5 553.480  31
  -1   6   3 35838.6 551.524  27
   1   6   3 34991.9 579.913  26
  -1   6   3 34800.9 568.503  26
   1  -6   3 35348.8 549.071   8
   1   6  -3 35438.9 563.064   3
  -1   6  -3 36131.1 565.707   3
   1   6  -3 34412.1 559.440  25
   1  -6   3 32817.9 578.445  24
  -1  -6   3 38562.8 586.763  24
  -1  -6   3 35317.3 549.254   8
   1  -6  -3 35897.0 556.582   4
  -1  -6  -3 35795.5 560.348   4
  -1   6  -3 34852.3 549.845  17
  -1  -7   3 11877.1 261.357   8
  -1   7  -3 11549.4 260.728  16
  -1  -7  -3 11591.2 269.091  32
   1  -7  -3 11035.9 265.090  32
  -1   7   3 11609.0 267.003  31
   1   7   3 11379.2 270.573  31
   1   7   3 11959.6 288.168  26
  -1   7   3 11698.6 278.014  26
   1   7  -3 11783.5 268.744  25
   1   7  -3 12037.1 273.299   3
  -1   7  -3 11922.1 271.885   3
   1  -7   3 11826.2 281.397  24
  -1  -7   3 10993.9 281.766  24
   1  -7   3 12308.7 257.134  33
   1  -7   3 11490.9 259.242   8
  -1  -7  -3 12270.2 270.666   4
   1  -7  -3 11970.9 265.568   4
  -1   7  -3 12041.7 257.384  17
  -1   8  -3 14962.3 316.395  16
   1  -8  -3 14303.0 317.755  32
  -1   8   3 14256.2 321.200  31
   1   8   3 14219.3 325.191  31
   1   8   3 14870.7 341.519  26
  -1   8   3 15332.7 337.823  26
   1  -8   3 14488.8 344.663  24
  -1  -8   3 14448.0 331.579  24
  -1   8  -3 14843.9 324.614   3
   1   8  -3 15120.8 326.652   3
   1  -8   3 15639.1 310.789  33
  -1  -8  -3 15479.6 321.788   4
  -1  -8   3 14755.6 310.520   8
   1  -8  -3 15358.9 318.736   4
   1   8  -3 15044.3 315.202  16
   1  -8   3 15224.0 314.826   8
  -1  -8  -3 14963.5 322.868  32
   1   9  -3 8304.34 224.126  16
  -1   9  -3 8169.23 225.624  16
   1  -9   3 8155.09 219.458  33
  -1  -9  -3 8223.65 229.550  32
   1  -9  -3 8075.47 228.908  32
  -1   9   3 8057.45 236.780  31
   1   9   3 8071.02 241.151  31
  -1  -9   3 8201.65 230.507  30
   1   9   3 8077.04 245.468  26
  -1   9   3 8366.97 245.252  26
   1  -9   3 9087.05 257.556  24
  -1  -9   3 7358.05 229.339  24
  -1   9  -3 8105.94 230.773   3
   1   9  -3 7960.91 230.050   3
  -1  -9   3 8249.43 223.744   8
  -1  -9  -3 8553.20 232.938   4
   1  -9   3 8045.62 222.277   8
   1  -9  -3 8519.52 230.716   4
  -1  10  -3 27506.9 504.496  16
   1 -10   3 27551.1 493.572  33
  -1  10   3 25982.1 519.040  31
   1  10   3 25485.2 520.416  31
  -1 -10   3 27352.0 508.613  30
  -1 -10  -3 23924.3 491.528  30
   1  10   3 28251.5 541.228  26
  -1  10   3 26523.8 524.069  26
  -1 -10  -3 27844.9 509.361   4
   1 -10  -3 28601.8 511.555   4
   1 -10   3 28595.5 540.972  24
  -1 -10   3 29407.6 536.283  24
  -1  10  -3 27385.4 512.552   3
   1  10  -3 26596.2 508.296   3
   1 -10   3 27001.8 497.581   8
  -1 -10   3 27087.6 497.698   8
   1  11  -3 451.130 53.6468  10
  -1  11  -3 410.166 51.5575  10
  -1  11  -3 416.641 53.9069  22
   1  11  -3 424.620 54.3820  22
  -1  11   3 396.153 56.0969  21
   1  11   3 479.766 63.6088  21
   1  11  -3 409.141 53.8623  39
   1  12  -3 3796.00 159.452  10
  -1  12  -3 3364.94 151.476  10
   1  12   3 3508.16 166.475  10
  -1  12   3 3186.36 163.621  10
  -1  12  -3 4029.10 170.970  22
   1  12  -3 3595.54 164.675  22
  -1  12   3 3198.70 167.567  21
   1  12   3 3219.10 167.836  21
   1  12  -3 3405.99 159.760  39
  -1  13  -3 419.807 55.8282  10
   1  13   3 346.285 56.4032  10
  -1  13   3 398.552 61.4300  10
   1  13  -3 261.036 46.5449  10
  -1  13  -3 237.941 47.0936  22
   1  13  -3 268.477 49.1726  22
  -1  13   3 296.860 55.0993  21
   1  13   3 293.818 56.9170  21
   1  13  -3 273.254 51.0300  39
   1  14  -3 19402.7 429.235  10
  -1  14  -3 18877.7 425.929  10
   1  14   3 18879.7 453.926  10
  -1  14   3 18445.6 459.826  10
  -1  14  -3 18450.4 438.612  22
   1  14  -3 18655.8 444.885  22
  -1  14   3 17668.0 463.294  21
   1  14   3 17493.1 456.092  21
   1  14  -3 17865.6 438.673  39
   1  15  -3 1197.04 97.7610  10
  -1  15  -3 1187.51 97.6603  10
   1  15   3 1144.00 103.332  10
  -1  15   3 1185.68 108.768  10
  -1  15  -3 1202.84 105.099  22
   1  15  -3 1156.27 103.705  22
  -1  15   3 1421.64 122.816  21
   1  15   3 1067.41 105.880  21
   1  15  -3 1008.36 95.2983  39
  -1 -16   3 2569.94 170.376  34
  -1  16   3 2577.44 154.611  37
   1  16  -3 2878.48 155.162  10
  -1  16  -3 2636.92 151.260  10
   1  16   3 2879.18 167.075  10
  -1  16   3 2794.72 170.581  10
  -1  16  -3 2602.72 156.157  22
   1  16  -3 2593.80 157.166  22
  -1  16   3 2676.20 172.475  21
   1  16   3 2703.35 170.204  21
   1  16  -3 2510.01 154.904  39
  -1 -17   3 6.24097 30.0923  34
   1  17  -3 70.7312 32.6818  10
  -1  17  -3 72.1886 31.4482  10
   1  17   3 46.8358 27.2731  10
  -1  17   3 97.8903 38.0808  10
  -1  17  -3 144.841 42.6665  22
   1  17   3 70.3019 38.1553  21
   1  17  -3 23.1223 25.9501  39
  -1  17   3 56.5710 32.2736  37
   1  18  -3 1248.93 105.055  10
  -1  18  -3 1342.94 111.120  10
   1  18   3 1403.16 119.195  10
  -1  18   3 1286.56 117.337  10
  -1  18  -3 1468.53 122.579  22
   1  18  -3 1258.03 112.975  22
  -1 -19   3-12.2023 27.3828  34
   1  19  -3 35.3737 28.8259  10
  -1  19  -3 78.0362 33.6485  10
   1  19   3 86.9358 36.7847  10
  -1  19   3 12.0906 31.0261  10
  -1  19  -3 23.4481 30.9576  22
   1  19  -3 64.8400 35.9444  22
  -1 -20   3 2856.56 170.240  34
   1  20  -3 2556.09 145.185  10
  -1  20  -3 2592.24 149.375  10
   1  20   3 2481.68 153.219  10
  -1  20   3 2458.43 157.441  10
  -1  20  -3 2513.81 155.062  22
   1  20  -3 2271.77 148.423  22
  -1 -21   3 174.961 44.3165  34
   1  21  -3 191.113 44.6440  10
  -1  21  -3 184.194 43.2479  10
   1  21   3 195.178 47.8857  10
  -1  21   3 122.888 41.5826  10
  -1  21  -3 186.149 45.9107  22
   1  21  -3 242.375 51.6809  22
  -1 -22   3 12966.0 347.117  34
   1  22  -3 12913.4 326.160  10
  -1  22  -3 13419.3 338.052  10
   1  22   3 12816.0 341.591  10
  -1  22   3 12321.1 342.118  10
   1  22  -3 12291.5 337.432  22
  -1 -22  -3 11633.9 328.978  20
  -1 -23   3 162.595 37.6642  34
  -1 -23  -3 187.359 37.3908  20
   1  23  -3 240.625 41.2786  10
  -1  23  -3 183.938 38.0296  10
   1  23   3 223.670 39.7475  10
  -1  23   3 227.640 41.7877  10
   1  23  -3 211.879 41.2673  22
  -1 -24   3 1395.90 87.6653  34
   1  24   3 1335.73 86.5066  10
  -1  24   3 1409.87 90.6135  10
  -2   0  -3 1976.83 86.1347   4
  -2   0  -3 1839.96 84.6928   7
  -2   0  -3 1905.01 79.3822  32
  -2   0   3 1993.20 88.0716   6
   2   0  -3 1817.14 87.4555  25
   2   0  -3 1911.48 81.3731  32
   2   0  -3 1871.58 86.0009   9
   2   0   3 1942.63 85.2434   2
   2   0   3 1999.33 90.4101  33
   2   0  -3 2075.18 85.8156   4
   2  -1  -3 53487.1 727.692   4
  -2  -1  -3 52444.8 732.451   4
   2   1   3 51624.7 741.110  33
   2  -1   3 51406.6 736.413  33
  -2   1  -3 49910.4 728.776   7
  -2  -1  -3 48858.4 726.171   7
  -2   1  -3 48408.9 697.369  32
   2  -1  -3 50330.0 724.387  32
   2   1  -3 51064.8 709.074  32
  -2   1   3 51944.6 740.974  27
  -2  -1   3 52007.6 733.911   6
  -2   1   3 51694.4 733.083   6
  -2   1  -3 52848.7 715.388  25
   2  -1  -3 51238.1 742.332  25
   2   1  -3 51687.6 745.921  25
   2  -1  -3 51758.8 732.421   9
   2   1  -3 52029.4 733.892   9
   2   1   3 51157.1 727.499   2
   2  -1   3 50602.1 726.788   2
   2  -1   3 55166.7 715.237  24
  -2  -1  -3 50199.2 717.932  32
  -2  -1   3 52827.2 746.357  18
  -2  -2  -3 123061. 1562.36   4
   2   2   3 123082. 1576.63  33
   2  -2   3 124475. 1566.98  33
  -2   2  -3 117104. 1553.85   7
  -2  -2  -3 118041. 1555.31   7
  -2  -2  -3 119865. 1553.93  32
   2  -2  -3 122270. 1562.49  32
   2   2  -3 123027. 1529.01  32
   2   2  -3 124561. 1552.72   3
  -2   2  -3 121685. 1554.71   3
  -2   2   3 124825. 1571.16  27
  -2  -2   3 123763. 1564.17   6
  -2   2   3 124506. 1565.83   6
  -2   2  -3 125764. 1542.33  25
   2  -2  -3 122650. 1572.39  25
   2   2  -3 120955. 1578.97  25
   2  -2   3 120905. 1553.60  24
   2  -2  -3 121256. 1560.61   9
   2   2  -3 121382. 1561.27   9
   2   2   3 122775. 1555.86   2
   2  -2   3 122563. 1555.83   2
  -2  -2   3 126625. 1580.81  18
   2  -2  -3 122864. 1552.05   4
  -2   3  -3 434.858 38.4516  16
   2  -3   3 467.043 42.8784  33
  -2   3  -3 427.869 40.0677   7
  -2  -3  -3 416.174 39.9152   7
  -2  -3  -3 433.410 42.6801  32
   2  -3  -3 419.356 42.3171  32
   2   3  -3 455.067 41.0860   3
  -2   3  -3 458.433 41.2794   3
   2   3   3 444.713 40.2916  29
  -2   3   3 501.397 42.6262  26
  -2   3   3 450.137 42.1092   6
   2  -3  -3 478.837 44.4841  25
  -2  -3   3 497.227 44.2546   6
   2   3  -3 451.287 45.6263  25
   2  -3   3 475.321 42.8856  24
   2  -3  -3 465.993 42.1610   9
   2   3  -3 456.237 42.4212   9
  -2   3   3 650.577 50.8110  27
  -2  -3   3 519.362 46.8582  18
   2  -3  -3 506.965 43.8608   4
  -2  -3  -3 555.696 46.9608   4
  -2   4  -3 3932.30 123.884  16
   2  -4   3 3864.01 128.480  33
   2  -4  -3 3694.36 130.932  32
   2   4   3 3479.62 118.036  29
  -2   4   3 3785.73 130.581  27
   2   4  -3 3665.08 123.790   3
  -2   4  -3 3832.37 126.690   3
   2  -4  -3 3850.04 130.739  25
  -2   4   3 3855.92 128.885  26
  -2  -4   3 3952.82 127.582   6
  -2   4   3 3774.21 125.431   6
   2   4  -3 3848.08 138.523  25
  -2  -4  -3 3709.27 129.550  32
   2  -4   3 4032.63 132.839  24
   2  -4  -3 4005.24 127.814   9
   2   4  -3 3778.43 125.817   9
  -2  -4   3 3728.97 123.920   8
   2  -4   3 3707.56 124.696   8
  -2  -4  -3 3485.96 119.697   7
  -2  -4   3 3601.98 130.765  18
   2  -4  -3 3796.32 125.791   4
  -2  -4  -3 3834.70 129.835   4
  -2   4  -3 3608.80 121.818   7
  -2   4  -3 3189.12 125.104  17
  -2   5  -3 906.985 60.7196  16
  -2  -5  -3 928.095 63.4028   4
   2  -5   3 1144.30 68.4642  33
  -2  -5  -3 1067.93 68.9496  32
   2  -5  -3 926.092 65.2978  32
  -2   5   3 921.389 65.2298  27
  -2   5   3 898.023 63.7203  26
   2   5  -3 865.743 59.9746   3
  -2   5  -3 1001.81 64.4934   3
   2  -5  -3 954.429 64.0515  25
  -2   5   3 956.641 61.1164   6
   2   5  -3 976.655 69.4833  25
   2  -5   3 1103.59 73.6526  24
  -2   5  -3 1055.28 69.0065  17
   2   5   3 926.501 59.2570  29
   2   5  -3 857.749 58.3939   9
  -2  -5   3 1025.20 63.3209   8
   2  -5   3 993.159 63.6425   8
  -2   5  -3 968.016 60.1776   7
   2  -5  -3 908.090 61.1504   4
  -2  -5   3 878.921 63.7591  18
   2  -6   3 1856.78 90.8846  33
  -2  -6  -3 1911.67 95.8124  32
   2  -6  -3 1654.74 91.2715  32
  -2   6   3 1871.35 91.4346  31
   2   6   3 1690.29 81.2513  29
  -2   6   3 1706.39 92.7491  27
  -2   6   3 1532.53 87.5533  26
   2   6  -3 1556.09 90.7777  25
   2   6  -3 1706.76 88.2685   3
  -2   6  -3 1788.25 90.6341   3
   2  -6   3 1707.43 93.6817  24
   2  -6   3 1670.35 85.0380   8
  -2  -6   3 1643.21 83.6029   8
  -2   6  -3 1807.79 88.1924  16
  -2  -6  -3 1793.87 90.9179   4
   2  -6  -3 1715.49 86.7866   4
  -2  -6   3 1645.93 89.4556  18
  -2   6  -3 1899.71 91.7640  17
  -2   7  -3 9196.93 229.206  16
  -2  -7  -3 9802.28 240.467   4
   2  -7  -3 9271.69 230.767   4
   2  -7   3 9415.76 232.556  33
  -2  -7  -3 9130.30 236.676  32
   2  -7  -3 9309.86 242.524  32
  -2   7   3 9303.67 236.719  31
   2   7   3 9294.31 247.384  31
  -2   7   3 9462.53 242.386  27
   2   7   3 9410.82 256.534  26
  -2   7   3 8998.55 240.809  26
   2   7  -3 9488.38 248.282  25
   2  -7   3 10007.1 249.890  24
   2   7  -3 9468.76 236.983   3
  -2   7  -3 9479.30 236.109   3
  -2  -7   3 9489.54 229.656   8
  -2   7  -3 9316.07 232.000  17
   2  -7   3 9558.74 231.575   8
  -2  -8  -3 479.825 50.8592   4
  -2   8  -3 563.688 54.2019  16
   2  -8   3 478.618 50.3500  33
  -2  -8  -3 441.943 50.1262  32
   2  -8  -3 416.052 50.0651  32
  -2   8   3 466.994 52.6813  31
   2   8   3 485.800 56.5005  31
   2   8   3 513.832 60.1795  26
  -2   8   3 455.816 52.5091  26
   2   8  -3 425.979 51.3456  25
   2  -8   3 528.215 57.5286  24
  -2   8  -3 531.171 53.6329   3
   2   8  -3 529.218 53.4657   3
  -2   8  -3 501.148 51.6402  17
  -2  -8   3 477.974 49.3456   8
   2  -8   3 438.745 47.6782   8
   2  -8  -3 403.694 46.3626   4
   2  -9   3 25581.9 471.553  33
  -2  -9  -3 24215.0 468.294  32
   2  -9  -3 23197.9 466.917  32
  -2   9   3 25584.1 491.093  31
   2   9   3 24958.3 498.062  31
  -2  -9   3 25913.4 482.267  30
  -2  -9  -3 22200.3 465.331  30
   2   9   3 25897.7 510.016  26
   2  -9   3 25919.9 468.288   8
  -2   9   3 25559.0 493.955  26
   2  -9   3 26851.8 502.106  24
  -2   9  -3 25444.7 474.947   3
   2   9  -3 26114.5 478.915   3
  -2  -9  -3 26447.9 477.216   4
  -2   9  -3 25493.8 470.355  16
   2  -9  -3 25903.0 469.600   4
  -2  -9   3 25801.0 464.746   8
   2 -10   3 27847.9 510.214   8
   2 -10   3 29047.2 523.145  33
  -2  10   3 27464.8 537.967  31
   2  10   3 27419.7 550.147  26
   2 -10   3 29259.4 549.671  24
  -2  10  -3 27211.7 517.078   3
   2  10  -3 27470.6 519.271   3
  -2  10  -3 28588.6 521.246  22
   2  10  -3 27676.6 531.661  22
  -2  10   3 26798.0 537.076  21
  -2  10   3 28050.7 537.266  37
   2  10  -3 27966.5 520.293  39
  -2 -10  -3 28829.2 523.017   4
   2 -10  -3 29034.2 520.266   4
  -2 -10   3 28776.7 513.691   8
  -2 -11   3 1095.44 92.6725  34
   2  11  -3 1311.08 90.2014  10
  -2  11  -3 1325.05 89.4482  10
  -2  11  -3 1274.94 93.0578  22
   2  11  -3 1299.99 97.4443  22
  -2  11   3 1191.67 96.9587  21
   2  11   3 1114.02 95.5373  21
   2  11  -3 1313.70 95.6642  39
  -2  11   3 1312.53 98.6645  37
   2  12  -3 3898.82 162.390  10
  -2  12  -3 3680.14 158.845  10
   2  12  -3 3700.98 169.183  39
   2  12   3 3883.92 173.460  10
  -2  12   3 3753.14 177.845  10
  -2  12  -3 3624.19 164.881  22
   2  12  -3 3742.28 172.776  22
  -2  12   3 3510.26 175.533  21
   2  12   3 3559.74 176.738  21
  -2  12   3 3575.00 172.114  37
  -2 -13   3 52.6632 30.7511  34
   2  13  -3 38.2341 24.5348  39
   2  13  -3 74.8134 29.2708  10
  -2  13  -3 50.2060 26.0450  10
  -2  13   3 67.0500 30.7937  10
  -2  13  -3 65.3406 29.6273  22
   2  13  -3 103.606 34.7426  22
  -2  13   3 21.7691 24.4316  21
   2  13   3 26.5142 28.0097  21
  -2  13   3 40.0692 25.7116  37
   2  14  -3 4246.40 195.709  39
   2  14  -3 4437.47 185.891  10
  -2  14  -3 4400.89 186.669  10
   2  14   3 4029.35 189.402  10
  -2  14   3 3977.92 196.274  10
  -2  14  -3 4435.24 197.090  22
   2  14  -3 4528.44 203.122  22
  -2  14   3 4098.06 204.811  21
   2  14   3 4427.02 207.161  21
  -2  14   3 4421.28 202.007  37
   2  15  -3 9145.08 281.302  10
  -2  15  -3 8932.59 282.773  10
   2  15   3 8907.98 293.630  10
  -2  15   3 8535.87 301.154  10
  -2  15  -3 9192.72 297.513  22
   2  15  -3 8512.23 292.357  22
  -2  15   3 8697.03 312.568  21
   2  15  -3 8257.93 288.077  39
  -2  15   3 8794.65 302.546  37
   2  16  -3 8649.64 279.163  10
  -2  16  -3 8645.63 280.573  10
   2  16  -3 7725.63 284.847  39
   2  16   3 8841.96 296.635  10
  -2  16   3 7838.94 294.328  10
  -2  16  -3 8299.94 289.813  22
   2  16  -3 8267.87 294.324  22
  -2  16   3 7834.92 290.717  37
  -2 -17   3 588.771 83.0138  34
  -2  17  -3 437.093 63.5461  10
  -2  17   3 392.308 70.6370  37
  -2  17  -3 576.696 77.5650  22
   2  17   3 352.519 61.7003  10
  -2  17   3 298.541 61.3309  10
   2  17  -3 435.487 69.0284  22
   2  17  -3 472.980 72.8406  39
   2  17  -3 385.139 59.1473  10
   2  18  -3 10843.2 320.743  10
  -2  18  -3 11186.7 331.316  10
   2  18   3 10652.8 336.544  10
  -2  18   3 9733.54 336.023  10
  -2  18   3 10650.1 347.972  37
  -2  18  -3 10585.3 343.726  22
   2  18  -3 10611.7 346.196  22
   2  18  -3 10382.9 336.323  39
  -2  18  -3 10797.1 329.767  19
  -2 -19   3 2583.39 165.595  34
   2  19  -3 2518.83 144.109  10
  -2  19  -3 2426.63 146.332  10
   2  19   3 2408.97 149.580  10
  -2  19   3 2256.82 151.572  10
  -2  19  -3 2236.43 149.308  22
   2  19  -3 2166.04 148.646  22
  -2  19   3 2208.27 152.804  37
  -2 -20   3 68.9257 37.1536  34
   2  20  -3 69.5147 28.8484  10
  -2  20  -3 49.4954 29.5522  10
   2  20   3 41.5842 27.4571  10
  -2  20   3 56.2455 33.5805  10
  -2  20  -3 45.1036 30.5951  22
   2  20  -3 145.487 43.4993  22
  -2  20   3 40.7010 33.1707  37
  -2 -21   3 1745.33 124.176  34
   2  21  -3 1608.11 108.237  10
  -2  21  -3 1519.10 110.191  10
  -2 -21  -3 1448.86 114.524  20
   2  21   3 1578.79 112.436  10
  -2  21   3 1522.70 116.326  10
   2  21  -3 1457.34 113.374  22
  -2  21   3 1625.88 122.775  37
  -2 -22   3 92.6791 33.1388  34
  -2 -22  -3 41.1212 27.2806  20
   2  22  -3 122.760 31.3169  10
  -2  22  -3 54.0588 26.9013  10
   2  22   3 41.9156 24.4783  10
  -2  22   3 22.5246 22.4372  10
   2  22  -3 59.3421 28.9773  22
  -2 -23   3 924.034 79.1948  34
   2  23  -3 958.309 73.8208  10
  -2  23  -3 1034.77 79.8768  10
   2  23   3 997.156 78.6122  10
  -2  23   3 913.202 77.7864  10
   2  23  -3 1007.79 81.8997  22
  -2 -23  -3 844.289 75.2663  20
   2  24   3 3621.86 135.345  10
  -2  24   3 3500.95 138.759  10
   2  24  -3 3423.90 136.122  22
  -2 -24  -3 3271.97 132.831  20
  -2 -24   3 3390.36 133.567  12
  -2 -24   3 3518.74 139.571  34
   3   0   3 32157.0 535.210  33
   3   0  -3 32933.9 513.335  32
  -3   0   3 33407.9 528.541  27
   3   0  -3 32158.9 530.442  25
  -3   0   3 32335.3 522.291   6
   3   0   3 33694.4 488.285  24
   3   0   3 33020.4 518.366   2
   3   0  -3 33446.5 528.168   9
  -3   0   3 32380.2 532.634  18
  -3   1  -3 4139.18 139.656   7
  -3  -1  -3 4252.44 141.604   7
   3   1   3 4599.98 154.213  33
   3  -1   3 4738.79 154.791  33
   3  -1  -3 4574.31 143.636  32
   3   1  -3 4730.35 139.194  32
  -3   1  -3 4887.89 139.253   3
   3   1   3 4374.69 138.068  29
  -3  -1   3 4913.12 151.990  27
  -3   1   3 4702.69 149.701  27
   3  -1  -3 4662.53 150.564  25
   3   1  -3 4519.63 151.599  25
  -3  -1   3 4671.78 147.055   6
  -3   1   3 4735.94 147.829   6
   3  -1   3 4713.55 132.570  24
   3   1   3 4638.31 144.364   2
   3  -1   3 4538.86 143.503   2
   3  -1  -3 4854.42 150.674   9
   3   1  -3 4698.62 149.177   9
  -3  -1  -3 4471.77 135.891   4
  -3  -1   3 4543.89 151.680  18
  -3  -2  -3 3388.22 115.357   4
  -3   2  -3 3066.62 100.486  16
  -3   2  -3 3176.73 118.210   7
  -3  -2  -3 3072.91 115.922   7
   3  -2   3 3420.85 127.074  33
   3  -2  -3 3313.07 121.579  32
  -3   2  -3 3210.27 108.804   3
   3   2   3 2914.70 109.357  29
  -3   2   3 3276.95 122.737  27
   3  -2  -3 3235.88 121.171  25
   3   2  -3 3173.43 125.578  25
  -3  -2   3 3171.08 117.612   6
  -3   2   3 3246.42 119.275   6
   3  -2   3 3368.61 112.034  24
   3   2   3 3242.49 116.659   2
   3  -2   3 3212.23 116.002   2
   3  -2  -3 3162.36 117.573   9
   3   2  -3 3236.74 119.990   9
  -3  -2   3 3232.05 125.154  18
  -3   2  -3 3557.77 132.371  17
  -3   3  -3 128.841 27.9828  17
   3   3   3 206.321 30.5977   2
   3   3  -3 151.522 28.8591   9
  -3  -3  -3 204.579 31.3616   7
   3   3   3 286.352 40.5476  33
  -3   3  -3 201.632 27.6521  16
   3  -3   3 213.714 33.8372  33
   3  -3  -3 147.536 28.2255  32
  -3   3  -3 189.751 31.0982   7
   3   3   3 195.290 29.6650  29
  -3   3  -3 234.483 30.1785   3
  -3   3   3 210.189 33.6288  27
   3  -3  -3 210.585 32.5144  25
   3   3  -3 282.300 39.6245  25
  -3  -3   3 225.209 32.4477   6
  -3   3   3 246.608 33.9555   6
   3  -3   3 180.071 29.7716  24
   3  -3   3 196.694 31.0548   2
   3  -3  -3 192.378 30.6314   9
  -3  -3   3 181.696 32.1882  18
  -3  -3  -3 191.905 29.8694   4
  -3   4  -3 1492.79 75.3458  16
  -3   4  -3 1508.63 81.1696   7
  -3  -4  -3 1353.67 77.1148   7
   3  -4   3 1521.06 85.3630  33
   3  -4  -3 1610.38 88.5725  32
   3   4   3 1389.38 77.1792  29
  -3   4   3 1617.88 89.9266  27
  -3   4   3 1389.05 76.9794  26
  -3   4  -3 1578.91 79.6430   3
   3  -4  -3 1516.36 83.3199  25
   3   4  -3 1451.42 88.2330  25
  -3  -4   3 1510.21 80.4921   6
   3  -4   3 1552.39 82.8666  24
  -3   4   3 1455.35 79.5720   6
   3   4   3 1551.44 81.0091   2
   3  -4   3 1445.90 77.9488   2
   3  -4  -3 1563.06 82.3594   9
   3   4  -3 1537.70 82.8957   9
  -3  -4   3 1455.27 76.1331   8
  -3  -4   3 1800.94 95.2644  18
  -3  -4  -3 1578.46 81.8280   4
  -3   4  -3 1710.56 91.8128  17
  -3   5  -3 2908.39 112.288  16
  -3   5  -3 2807.64 113.432   7
   3  -5   3 2922.21 121.888  33
   3  -5  -3 3369.58 132.341  32
   3   5   3 2744.42 110.155  29
  -3   5   3 3251.72 133.396  27
  -3   5   3 2724.88 115.168  26
   3   5  -3 2768.39 126.820  25
  -3   5  -3 2876.72 112.867   3
   3  -5   3 3034.45 121.163  24
  -3   5   3 2872.71 114.324   6
   3   5   3 3017.57 115.225   2
   3   5  -3 3091.60 119.417   9
  -3  -5   3 2988.27 127.975  18
  -3   5  -3 2824.93 118.603  17
  -3   6  -3 432.562 44.8078  16
   3  -6   3 442.714 48.3870  33
  -3  -6  -3 351.256 43.2873  32
   3  -6  -3 552.671 55.2600  32
   3   6   3 558.808 49.2927  29
  -3   6   3 449.358 51.2096  27
  -3   6   3 467.056 49.2399  26
   3   6  -3 627.809 60.7637  25
  -3   6  -3 406.469 43.6222   3
  -3  -6   3 458.871 51.9879  18
  -3   6  -3 406.522 45.3942  17
  -3   7  -3 256.824 37.9405  16
   3  -7   3 258.336 39.5685  33
   3  -7  -3 247.492 40.0120  32
   3   7   3 223.460 32.8391  29
  -3   7   3 226.903 37.8149  27
  -3   7   3 241.184 39.2200  26
   3   7  -3 288.120 44.5229  25
   3  -7   3 257.276 43.3509  24
  -3   7  -3 289.342 40.5961  17
  -3  -7   3 262.543 41.4367  18
  -3   8  -3 29316.0 516.789  16
  -3  -8  -3 27284.1 510.399  30
   3  -8  -3 28043.1 526.600  32
   3   8   3 28921.7 550.951  31
   3  -8   3 30707.9 535.855  33
  -3   8   3 28148.1 538.065  27
  -3   8   3 29673.3 540.347  26
   3   8  -3 29381.5 549.449  25
  -3   8  -3 29824.4 521.148  17
   3  -8   3 29524.2 534.485  24
  -3   9  -3 15910.0 352.801  16
  -3  -9   3 17307.4 379.852  34
   3  -9  -3 15179.8 358.171  32
  -3  -9  -3 14935.2 347.191  30
  -3   9   3 13149.9 367.595  27
   3   9   3 16833.6 395.545  26
  -3   9   3 15532.4 368.048  26
   3  -9   3 17024.8 375.594  24
   3   9  -3 16385.7 376.709  22
  -3   9  -3 15541.0 356.127  19
  -3   9   3 15570.5 382.876  37
  -3   9  -3 16315.3 355.868  17
  -3 -10   3 20992.9 446.187  34
  -3  10  -3 19357.9 416.532  22
   3  10  -3 19924.3 436.510  22
  -3  10   3 18955.4 429.622  21
  -3  10   3 19564.5 446.324  37
   3  10  -3 19281.6 418.122  39
  -3 -10  -3 19218.0 437.037  36
  -3 -11   3 2062.35 129.139  34
  -3  11   3 2004.23 129.172  37
  -3  11  -3 1976.21 118.839  22
   3  11  -3 1870.90 122.237  22
  -3  11   3 1688.40 117.726  21
   3  11  -3 1836.45 116.416  39
  -3 -11  -3 2043.18 127.725  36
  -3  12  -3 33305.2 624.089  22
   3  12  -3 31551.4 628.391  22
  -3  12   3 31051.2 633.400  21
   3  12  -3 32783.9 625.447  39
  -3  12   3 32565.1 644.809  37
  -3 -13   3 4493.28 205.352  34
  -3  13   3 4037.80 191.554  10
  -3  13  -3 4224.45 190.814  22
   3  13  -3 4080.82 192.880  22
  -3  13   3 3789.22 190.814  21
   3  13  -3 3941.15 185.717  39
  -3  13  -3 4012.81 182.059  19
  -3  13   3 4040.31 196.756  37
  -3 -14   3 6818.77 262.800  34
  -3  14   3 6270.06 251.909  37
  -3  14   3 5868.16 239.947  10
  -3  14  -3 6299.33 244.665  22
   3  14  -3 6403.70 251.396  22
   3  14  -3 6233.18 243.277  39
  -3  14  -3 5878.78 219.902  10
  -3  14  -3 6165.68 234.052  19
  -3 -15   3 18.1454 30.1131  34
  -3  15  -3 23.8668 23.0103  10
  -3  15   3 11.3797 24.5325  10
  -3  15  -3 5.51199 23.7657  22
   3  15  -3-5.80166 27.0189  22
   3  15  -3 22.2890 25.0066  39
  -3  15   3 6.05465 30.1439  37
  -3  15  -3 15.4978 24.0583  19
  -3 -16   3 3188.00 184.363  34
  -3  16  -3 3088.65 161.856  10
   3  16  -3 2889.89 167.415  39
  -3  16   3 2692.05 164.590  10
  -3  16  -3 3034.59 172.282  22
   3  16  -3 2914.05 171.290  22
  -3  16   3 2880.01 173.431  37
  -3  16  -3 3081.25 166.313  19
  -3 -17   3 2212.28 153.175  34
  -3  17  -3 2109.54 134.936  10
  -3  17   3 1857.13 136.093  10
   3  17  -3 2087.70 143.110  39
  -3  17  -3 1974.35 141.171  22
   3  17  -3 1920.40 139.558  22
  -3  17   3 2236.46 154.135  37
  -3  17  -3 1941.85 132.855  19
  -3 -18   3 8191.31 300.599  34
  -3  18   3 7823.94 295.262  37
  -3  18  -3 7705.42 267.415  10
  -3  18   3 7242.52 275.579  10
   3  18  -3 7149.26 277.140  22
   3  18  -3 8003.58 287.221  39
  -3 -19   3 491.407 75.8293  34
   3  19  -3 330.178 62.7338  39
  -3  19   3 533.953 73.7234  10
  -3  19  -3 293.883 54.2290  10
   3  19  -3 365.892 63.9957  22
  -3  19   3 397.083 69.2128  37
  -3 -20   3 10967.8 338.384  34
  -3  20  -3 10658.2 308.864  10
  -3  20   3 11062.8 346.067  37
  -3  20   3 10100.5 314.724  10
   3  20  -3 9713.04 315.604  22
  -3 -20  -3 9882.80 321.978  20
  -3 -21   3 460.755 67.0395  34
  -3  21  -3 534.412 64.8672  10
  -3  21   3 398.895 59.7834  10
   3  21  -3 424.141 63.1057  22
  -3  21   3 408.868 68.7165  37
  -3 -21  -3 421.082 63.5256  20
  -3 -22   3 1293.60 98.3964  34
  -3  22   3 1244.83 92.2484  10
   3  22  -3 1181.82 92.8157  22
  -3 -22  -3 1087.84 90.4849  20
  -3  22   3 943.144 89.7023  37
   3  23  -3 10.6932 15.9965  22
  -3 -23  -3 14.5539 19.7405  20
  -3 -23   3 18.3871 19.4196  34
  -3 -24   3 1003.14 71.0804  34
  -3 -24  -3 864.710 65.5639  20
  -4   0  -3 9886.19 246.133   7
   4   0   3 10107.5 258.156  33
   4   0  -3 10250.6 240.148  32
   4   0   3 9769.17 232.049  29
  -4   0   3 9844.06 242.177  27
   4   0  -3 10061.8 249.480  25
  -4   0   3 10357.1 246.955   6
   4   0   3 10072.1 239.919   2
   4   0  -3 10330.1 249.361   9
  -4   0   3 10371.2 254.869  18
   4   1   3 115.736 27.0264   2
  -4   1  -3 123.652 28.4278  17
   4   1   3 69.9195 23.4657  33
   4  -1   3 81.5728 25.3837  33
   4  -1  -3 76.0317 23.5350  32
   4   1  -3 82.9533 21.6693  32
  -4   1  -3 92.6947 26.0728   7
  -4  -1  -3 86.6734 24.9760   7
   4   1   3 70.0348 21.6825  29
   4  -1   3 101.456 23.6475  29
  -4  -1   3 77.0571 23.8518  27
  -4   1   3 97.7095 25.5538  27
   4  -1  -3 97.8543 25.0537  25
   4   1  -3 84.8983 24.7742  25
   4  -1   3 67.9419 19.5572  24
  -4  -1   3 109.595 26.6423   6
  -4   1   3 132.884 28.3305   6
   4  -1  -3 99.3578 25.7403   9
   4   1  -3 88.0060 26.3501   9
  -4   1   3 79.9362 25.6912  18
  -4  -1   3 101.444 26.7814  18
   4  -1   3 113.335 27.1112   2
  -4   2  -3 39833.4 644.539   7
   4   2   3 41105.0 670.385  33
   4  -2   3 40503.1 661.607  33
   4  -2  -3 41415.8 647.757  32
   4   2   3 38832.5 625.863  29
   4  -2   3 38281.8 618.701  29
  -4  -2   3 41171.9 645.470  27
  -4   2   3 42038.0 658.748  27
   4  -2  -3 41038.1 644.361  25
   4   2  -3 40702.1 662.841  25
   4  -2   3 42903.0 625.393  24
  -4  -2   3 41101.7 644.996   6
  -4   2   3 41814.3 648.730   6
   4   2   3 41001.9 637.615   2
   4  -2   3 41220.3 638.736   2
   4  -2  -3 42730.9 651.484   9
   4   2  -3 42168.8 650.864   9
  -4  -2  -3 39018.7 642.240   7
[truncated: 277,939 more chars]
